# Supplementary material for: Complete chloroplast genome sequences of Myristicaceae species with the comparative chloroplast genomics and phylogenetic relationships among them
Source: PLoS One. 2023 Mar 20;18(3):e0281042. doi: 10.1371/journal.pone.0281042 (PMC10027215; doi:10.1371/journal.pone.0281042)
Supplement: S1 Table — (XLSX) [file pone.0281042.s001.xlsx]

## Sheet: Sheet1
species	type	Repeat unit	start	end	type	Repeat unit	start	end
H. amygdalina	di	(CT)4	7792	7799	mono	(T)10	71581	71590
	di	(TA)4	10065	10072	di	(TC)4	71777	71784
	di	(TC)4	13415	13422	mono	(A)9	72470	72478
	mono	(T)9	13435	13443	mono	(T)10	72514	72523
	mono	(T)8	14692	14699	mono	(T)9	73120	73128
	di	(TC)4	15594	15601	mono	(T)8	73794	73801
	di	(TC)4	16596	16603	mono	(T)8	73950	73957
	di	(TC)4	16608	16615	mono	(T)9	74005	74013
	mono	(A)10	18787	18796	mono	(T)8	75926	75933
	mono	(A)9	19094	19102	di	(GA)4	77216	77223
	mono	(A)10	19150	19159	mono	(TA)4	78303	78310
	mono	(A)9	22633	22641	mono	(T)9	80451	80459
	mono	(A)9	23085	23093	mono	(T)8	81687	81694
	mono	(A)9	23151	23159	di	(TC)5	82707	82716
	mono	(T)10	23285	23294	mono	(T)10	84713	84722
	mono	(T)9	24255	24263	mono	(A)14	85115	85128
	mono	(A)8	24292	24299	mono	(T)11	85232	85242
	mono	(T)9	24660	24668	mono	(T)11	85251	85261
	di	(AT)4	25161	25168	mono	(A)10	86137	86146
	mono	(T)8	25694	25701	mono	(T)10	86932	86941
	di	(TA)4	26164	26171	mono	(T)8	87226	87233
	mono	(T)8	26267	26274	mono	(T)8	87472	87479
	mono	(T)8	26425	26432	mono	(T)8	88070	88077
	mono	(T)9	26852	26860	mono	(T)9	88606	88614
	mono	(A)8	27077	27084	mono	(T)8	88981	88988
	di	(AT)4	27382	27389	mono	(T)10	89066	89075
	mono	(T)9	27708	27716	di	(TA)5	89671	89680
	mono	(T)12	27910	27921	mono	(A)8	89781	89788
	mono	(A)10	27970	27979	mono	(A)9	90175	90183
	mono	(T)9	28439	28447	mono	(T)10	90201	90210
	mono	(T)9	28802	28810	mono	(A)9	90900	90908
	mono	(T)9	28860	28868	mono	(T)10	92294	92303
	mono	(A)10	30949	30958	mono	(A)10	92948	92957
	mono	(T)11	31652	31662	mono	(T)11	93279	93289
	mono	(A)9	32036	32044	mono	(T)10	102296	102305
	mono	(T)10	32324	32333	mono	(T)8	102789	102796
	mono	(T)10	33979	33988	mono	(A)10	102828	102837
	mono	(T)11	35695	35705	mono	(T)11	104247	104257
	mono	(A)10	35707	35716	mono	(T)8	104795	104802
	mono	(T)9	37799	37807	mono	(T)9	104896	104904
	mono	(T)11	37905	37915	mono	(T)8	105100	105107
	mono	(A)8	38048	38055	di	(CT)4	105108	105115
	di	(AT)4	39185	39192	mono	(T)10	105889	105898
	di	(AT)5	39275	39284	di	(GA)4	108070	108077
	mono	(A)9	39791	39799	di	(GA)4	108082	108089
	mono	(A)8	41719	41726	di	(GA)4	109084	109091
	mono	(T)8	45584	45591	mono	(A)8	109986	109993
	mono	(A)9	47413	47421	mono	(A)9	111242	111250
	mono	(T)9	48779	48787	di	(GA)4	111263	111270
	mono	(A)10	49115	49124	di	(TA)4	114613	114620
	mono	(T)8	49135	49142	di	(AG)4	116886	116893
	mono	(T)10	49703	49712	di	(CT)4	128160	128167
	di	(GA)4	50262	50269	mono	(A)10	129854	129863
	di	(TC)4	50491	50498	mono	(C)10	129977	129986
	mono	(T)9	50946	50954	mono	(T)8	132316	132323
	mono	(T)11	51519	51529	mono	(A)8	132477	132484
	mono	(A)10	52788	52797	mono	(A)8	132898	132905
	mono	(T)9	52812	52820	mono	(A)9	133807	133815
	mono	(A)8	52947	52954	mono	(A)10	134003	134012
	di	(TA)4	52975	52982	mono	(T)8	134230	134237
	mono	(G)9	55015	55023	di	(AT)4	135255	135262
	di	(GA)4	56121	56128	mono	(T)11	137435	137445
	mono	(C)9	56768	56776	di	(TA)4	137567	137574
	mono	(A)9	56832	56840	mono	(A)9	138764	138772
	mono	(A)10	56875	56884	mono	(T)11	138791	138801
	mono	(A)8	57206	57213	di	(GA)4	139638	139645
	mono	(A)11	57906	57916	mono	(A)9	140732	140740
	mono	(A)9	64884	64892	mono	(A)9	141201	141209
	mono	(A)9	65133	65141	di	(CT)4	142620	142627
	mono	(T)9	65316	65324	mono	(T)8	145839	145846
	mono	(A)8	65786	65793	mono	(T)9	146139	146147
	mono	(G)13	65796	65808	mono	(T)9	146427	146435
	mono	(A)9	66760	66768	mono	(T)9	146537	146545
	di	(AT)4	66962	66969	mono	(T)11	146929	146939
	di	(TA)4	66996	67003	mono	(A)10	147045	147054
	di	(TA)4	67036	67043	mono	(T)8	149920	149927
	mono	(A)10	67434	67443	mono	(T)10	150505	150514
	di	(GA)4	67602	67609	di	(AG)4	152201	152208
	mono	(A)10	71479	71488
H. kingii	mono	(A)9	21	29	mono	(T)8	74657	74664
	mono	(A)8	593	600	mono	(A)9	74992	75000
	mono	(T)10	3450	3459	mono	(T)11	75012	75022
	mono	(A)11	3565	3575	mono	(T)9	75583	75591
	mono	(A)9	3959	3967	mono	(C)8	76124	76131
	mono	(A)9	4069	4077	di	(GA)4	76142	76149
	mono	(A)9	4357	4365	di	(TC)4	76371	76378
	mono	(A)8	4658	4665	mono	(T)10	76826	76835
	di	(AG)4	7882	7889	mono	(T)9	77403	77411
	mono	(T)8	9300	9307	mono	(A)8	78795	78802
	mono	(T)11	9768	9778	di	(TA)4	78823	78830
	mono	(A)8	10050	10057	mono	(G)9	80863	80871
	di	(TC)4	10863	10870	mono	(T)8	81862	81869
	mono	(A)9	11707	11715	di	(GA)4	81970	81977
	mono	(T)9	11734	11742	mono	(C)11	82617	82627
	mono	(T)8	12379	12386	mono	(A)10	82683	82692
	mono	(A)11	13060	13070	mono	(A)11	82727	82737
	mono	(T)10	16515	16524	mono	(A)8	83058	83065
	mono	(T)8	16712	16719	mono	(A)9	83758	83766
	mono	(T)11	17080	17090	mono	(A)9	90734	90742
	mono	(G)8	17225	17232	mono	(T)11	91162	91172
	mono	(T)8	17641	17648	mono	(A)11	91632	91642
	mono	(A)8	17667	17674	mono	(G)14	91645	91658
	mono	(T)8	18039	18046	mono	(A)9	92615	92623
	mono	(A)8	18200	18207	di	(AT)4	92830	92837
	mono	(G)10	20537	20546	di	(TA)4	92851	92858
	mono	(T)9	20662	20670	di	(TA)4	92891	92898
	di	(AG)4	22357	22364	mono	(A)9	93296	93304
	di	(CT)4	33631	33638	di	(GA)4	93463	93470
	di	(TA)4	35904	35911	mono	(A)8	97345	97352
	di	(TC)4	39260	39267	di	(T)11	97445	97455
	mono	(T)9	39280	39288	di	(TC)4	97642	97649
	mono	(T)8	40537	40544	mono	(A)10	98333	98342
	di	(TC)4	41439	41446	mono	(T)11	98977	98987
	di	(TC)4	42435	42442	mono	(T)8	99653	99660
	di	(TC)4	42447	42454	mono	(T)8	99809	99816
	mono	(A)10	44626	44635	mono	(T)10	99864	99873
	mono	(T)9	44842	44850	mono	(T)8	101786	101793
	mono	(A)12	44935	44946	di	(GA)4	103054	103061
	mono	(A)11	44995	45005	di	(TA)4	104141	104148
	mono	(A)9	48928	48936	mono	(T)8	106292	106299
	mono	(A)11	48994	49004	mono	(T)8	107527	107534
	mono	(T)9	49130	49138	di	(TC)5	108547	108556
	mono	(C)8	49973	49980	mono	(T)10	110553	110562
	mono	(T)9	50100	50108	mono	(A)10	110955	110964
	mono	(A)9	50137	50145	mono	(T)10	111071	111080
	mono	(T)10	50506	50515	mono	(T)9	111089	111097
	di	(AT)4	51008	51015	mono	(A)10	111979	111988
	mono	(T)8	51541	51548	mono	(T)9	112774	112782
	di	(TA)4	52011	52018	mono	(T)8	113313	113320
	mono	(T)8	52114	52121	mono	(T)9	113911	113919
	mono	(T)8	52272	52279	mono	(T)9	114423	114431
	mono	(T)11	52699	52709	mono	(T)8	114799	114806
	mono	(A)8	52926	52933	mono	(T)8	114886	114893
	di	(AT)4	53231	53238	di	(TA)4	115489	115496
	di	(AC)4	53557	53564	mono	(A)8	115597	115604
	mono	(T)9	53566	53574	mono	(A)8	115991	115998
	mono	(T)12	53768	53779	mono	(T)11	116016	116026
	mono	(A)12	53828	53839	mono	(A)8	116716	116723
	mono	(T)10	54299	54308	mono	(T)9	118110	118118
	mono	(T)9	54663	54671	mono	(A)11	118763	118773
	mono	(T)11	54721	54731	mono	(T)13	119095	119107
	mono	(A)16	56812	56827	mono	(T)12	128110	128121
	mono	(T)9	57521	57529	mono	(T)8	128605	128612
	mono	(A)10	57903	57912	mono	(T)10	130069	130078
	mono	(T)14	58188	58201	mono	(T)8	130617	130624
	mono	(T)12	59847	59858	mono	(T)9	130718	130726
	mono	(T)11	61565	61575	di	(TC)4	130929	130936
	mono	(A)9	61577	61585	mono	(T)10	131711	131720
	mono	(T)9	63668	63676	di	(GA)4	133892	133899
	mono	(T)11	63774	63784	di	(GA)4	133904	133911
	mono	(A)8	63917	63924	di	(GA)4	134900	134907
	di	(AT)4	65054	65061	mono	(A)8	135802	135809
	di	(AT)5	65144	65153	mono	(A)9	137058	137066
	mono	(A)9	65660	65668	di	(GA)4	137079	137086
	mono	(A)8	67588	67595	di	(TA)4	140435	140442
	mono	(T)8	71453	71460	di	(AG)4	142708	142715
	mono	(A)12	73288	73299	di	(CT)4	153982	153989
	mono	(A)10	74056	74065
H. pandurifolia	di	(AG)4	1656	1663	mono	(A)9	76569	76577
	di	(CT)4	12938	12945	mono	(T)9	76670	76678
	di	(AT)4	13674	13681	di	(TC)4	76865	76872
	di	(TA)4	15213	15220	mono	(A)9	77558	77566
	di	(TC)4	18569	18576	mono	(T)8	77602	77609
	mono	(T)9	18589	18597	mono	(T)9	78207	78215
	mono	(T)8	19846	19853	mono	(T)11	78881	78891
	di	(TC)4	20748	20755	mono	(T)8	79040	79047
	di	(TC)4	21750	21757	mono	(T)10	79095	79104
	di	(TC)4	21762	21769	mono	(T)8	81017	81024
	mono	(A)10	23941	23950	mono	(A)9	81125	81133
	mono	(A)11	24248	24258	di	(GA)4	82288	82295
	mono	(A)8	24307	24314	mono	(T)8	85523	85530
	mono	(A)8	27788	27795	mono	(T)8	86758	86765
	mono	(A)9	28240	28248	mono	(A)10	87577	87586
	mono	(T)8	29223	29230	di	(TC)5	87781	87790
	mono	(A)8	29259	29266	mono	(T)11	89787	89797
	mono	(T)10	29634	29643	mono	(A)9	90190	90198
	di	(AT)4	30138	30145	mono	(T)12	90305	90316
	mono	(T)10	30671	30680	mono	(T)8	90325	90332
	di	(TA)4	31136	31143	mono	(A)10	91214	91223
	mono	(T)8	31239	31246	mono	(T)9	92009	92017
	mono	(T)8	31397	31404	mono	(T)8	92302	92309
	mono	(T)10	31824	31833	mono	(T)8	92548	92555
	mono	(A)8	32050	32057	mono	(T)9	93146	93154
	di	(AT)5	32350	32359	mono	(T)11	93659	93669
	di	(AC)4	32669	32676	mono	(T)9	94122	94130
	mono	(T)8	32678	32685	di	(TA)5	94726	94735
	mono	(T)13	32879	32891	mono	(A)8	94836	94843
	mono	(A)11	32940	32950	mono	(A)9	95230	95238
	mono	(T)10	33408	33417	mono	(T)10	95256	95265
	mono	(T)9	33772	33780	mono	(A)9	95955	95963
	mono	(T)10	33830	33839	mono	(T)9	97350	97358
	mono	(A)16	35920	35935	mono	(A)9	98003	98011
	mono	(A)8	36597	36604	mono	(T)11	98331	98341
	mono	(T)15	36631	36645	mono	(T)11	107371	107381
	mono	(A)10	37019	37028	mono	(T)8	107865	107872
	mono	(T)12	37308	37319	mono	(T)8	109338	109345
	mono	(A)8	37377	37384	mono	(T)8	109884	109891
	mono	(A)8	37505	37512	mono	(T)9	109985	109993
	mono	(T)11	39002	39012	mono	(T)8	110189	110196
	mono	(T)12	40719	40730	di	(CT)5	110197	110206
	mono	(A)9	40732	40740	di	(AT)4	110241	110248
	mono	(T)9	42823	42831	mono	(T)10	110980	110989
	mono	(T)11	42929	42939	di	(GA)4	113161	113168
	mono	(A)8	43072	43079	di	(GA)4	113173	113180
	di	(AT)4	44209	44216	di	(GA)4	114175	114182
	di	(AT)5	44299	44308	mono	(A)8	115077	115084
	mono	(A)9	44815	44823	mono	(A)9	116333	116341
	mono	(A)8	46737	46744	di	(GA)4	116354	116361
	mono	(T)8	50602	50609	di	(TA)4	119710	119717
	mono	(A)9	52437	52445	di	(TA)4	121248	121255
	mono	(A)9	53236	53244	di	(AG)4	121985	121992
	mono	(T)9	53841	53849	di	(CT)4	133267	133274
	mono	(A)9	54172	54180	mono	(C)10	135106	135115
	mono	(T)8	54192	54199	mono	(T)8	137445	137452
	mono	(T)11	54760	54770	mono	(A)9	137606	137614
	di	(GA)4	55320	55327	mono	(T)8	137979	137986
	mono	(T)11	56009	56019	mono	(A)8	138005	138012
	mono	(T)8	56636	56643	mono	(C)8	138172	138179
	mono	(A)9	57903	57911	mono	(A)8	138552	138559
	mono	(T)10	57926	57935	mono	(A)10	139136	139145
	mono	(A)10	58058	58067	di	(AT)4	140387	140394
	di	(TA)4	58088	58095	mono	(T)9	140516	140524
	mono	(G)8	60129	60136	mono	(T)8	142576	142583
	mono	(T)8	61127	61134	di	(TA)5	142705	142714
	di	(GA)4	61235	61242	mono	(A)8	143261	143268
	mono	(C)8	61882	61889	mono	(A)10	143904	143913
	mono	(A)9	61945	61953	mono	(T)10	143932	143941
	mono	(A)11	61988	61998	di	(GA)4	144778	144785
	mono	(A)8	62319	62326	mono	(A)8	145870	145877
	mono	(A)10	63018	63027	mono	(A)8	146338	146345
	mono	(A)8	69995	70002	di	(CT)4	147756	147763
	mono	(A)9	70243	70251	mono	(T)9	149673	149681
	mono	(T)9	70426	70434	mono	(T)8	150983	150990
	mono	(A)11	70902	70912	mono	(T)9	151283	151291
	mono	(G)8	70913	70920	mono	(T)9	151490	151498
	di	(TA)4	71706	71713	mono	(T)8	151523	151530
	mono	(A)9	71874	71882	mono	(T)9	151571	151579
	di	(AT)4	72042	72049	mono	(T)9	151681	151689
	di	(TA)4	72094	72101	mono	(T)11	152073	152083
	di	(TA)4	72107	72114	mono	(A)10	152189	152198
	mono	(A)9	72507	72515	mono	(T)8	155080	155087
	di	(GA)4	72674	72681	di	(TA)4	155198	155205
	mono	(T)8	74340	74347
K. cinerea	di	(AG)4	1662	1669
	di	(CT)4	12932	12939	di	(GA)4	72750	72757
	di	(AT)4	13668	13675	mono	(T)8	74379	74386
	di	(TA)4	15207	15214	mono	(A)10	76609	76618
	di	(TC)4	18563	18570	mono	(T)9	76711	76719
	mono	(T)9	18583	18591	di	(TC)4	76906	76913
	mono	(T)8	19840	19847	mono	(A)9	77600	77608
	di	(TC)4	20742	20749	mono	(T)8	77644	77651
	di	(TC)4	21744	21751	mono	(T)10	78249	78258
	di	(TC)4	21756	21763	mono	(T)9	78917	78925
	mono	(A)9	23935	23943	mono	(T)8	79074	79081
	mono	(A)10	24241	24250	mono	(T)9	79129	79137
	mono	(A)10	24299	24308	mono	(T)8	81050	81057
	mono	(A)9	27782	27790	di	(GA)4	82316	82323
	mono	(A)10	28234	28243	di	(TA)4	83403	83410
	mono	(T)11	28434	28444	mono	(T)8	85551	85558
	mono	(A)9	28691	28699	mono	(T)8	86786	86793
	mono	(T)8	28767	28774	di	(TC)5	87806	87815
	mono	(T)9	29411	29419	mono	(T)9	89812	89820
	mono	(A)8	29448	29455	mono	(A)9	90213	90221
	mono	(T)10	29816	29825	mono	(T)11	90328	90338
	di	(AT)4	30318	30325	mono	(T)9	90347	90355
	mono	(T)11	30851	30861	mono	(T)9	90664	90672
	di	(TA)4	31324	31331	mono	(A)10	91236	91245
	mono	(T)8	31427	31434	mono	(T)9	92031	92039
	mono	(T)8	31585	31592	mono	(T)8	92571	92578
	mono	(T)10	32012	32021	mono	(T)11	93169	93179
	mono	(A)8	32238	32245	mono	(T)10	93684	93693
	di	(AT)5	32543	32552	mono	(T)8	94060	94067
	di	(AC)4	32862	32869	di	(TA)6	94747	94758
	mono	(T)9	32871	32879	mono	(A)8	94859	94866
	mono	(T)10	33073	33082	mono	(A)9	95238	95246
	mono	(A)10	33131	33140	mono	(T)10	95264	95273
	mono	(T)10	33600	33609	mono	(A)9	95963	95971
	mono	(T)10	33964	33973	mono	(T)10	97364	97373
	mono	(T)9	34023	34031	mono	(A)11	98018	98028
	mono	(A)12	36111	36122	mono	(A)9	98138	98146
	mono	(A)8	36784	36791	mono	(T)11	98347	98357
	mono	(T)11	36818	36828	mono	(T)9	107377	107385
	mono	(A)10	37198	37207	mono	(T)9	107869	107877
	mono	(A)8	37563	37570	mono	(T)10	109343	109352
	mono	(T)9	39026	39034	mono	(T)8	109891	109898
	mono	(T)12	40741	40752	mono	(T)9	109992	110000
	mono	(A)10	40754	40763	mono	(T)11	110196	110213
	mono	(T)9	42846	42854	di	(AT)4	110249	110256
	mono	(T)11	42952	42962	mono	(T)9	110988	110996
	mono	(A)8	43095	43102	di	(GA)4	113168	113175
	di	(AT)4	44232	44239	di	(GA)4	113180	113187
	di	(AT)5	44322	44331	di	(GA)4	114182	114189
	mono	(A)9	44838	44846	mono	(A)8	115084	115091
	mono	(A)8	46760	46767	mono	(A)9	116340	116348
	mono	(T)8	50625	50632	di	(GA)4	116361	116368
	mono	(A)10	52452	52461	di	(TA)4	119717	119724
	mono	(A)8	53225	53232	di	(TA)4	121255	121262
	mono	(T)9	53824	53832	di	(AG)4	121992	121999
	mono	(A)9	54155	54163	di	(CT)4	133262	133269
	mono	(T)8	54175	54182	mono	(A)11	134965	134975
	mono	(T)11	54752	54762	mono	(C)10	135106	135115
	mono	(C)8	55294	55301	mono	(T)8	137445	137452
	di	(GA)4	55312	55319	mono	(A)9	137606	137614
	di	(TC)4	55541	55548	mono	(T)8	137979	137986
	mono	(T)8	56621	56628	mono	(A)8	138005	138012
	mono	(A)9	57888	57896	mono	(A)8	138932	138939
	mono	(T)10	57911	57920	mono	(A)8	139127	139134
	mono	(A)8	58047	58054	di	(AT)4	140376	140383
	di	(TA)4	58077	58084	mono	(T)8	142556	142563
	mono	(G)8	60118	60125	di	(TA)5	142685	142694
	mono	(T)8	61116	61123	mono	(A)8	143241	143248
	di	(GA)4	61224	61231	mono	(A)9	143884	143892
	mono	(C)11	61862	61872	mono	(T)11	143911	143921
	mono	(A)9	61951	61959	di	(GA)4	144758	144765
	mono	(A)10	61994	62003	mono	(A)9	145849	145857
	mono	(A)8	62325	62332	mono	(A)8	146318	146325
	mono	(A)10	63029	63038	di	(CT)4	147736	147743
	mono	(A)8	70012	70019	mono	(A)8	148635	148642
	mono	(A)11	70260	70270	mono	(A)8	149970	149977
	mono	(T)10	70445	70454	mono	(T)8	150963	150970
	mono	(A)8	70927	70934	mono	(T)9	151263	151271
	mono	(G)9	70935	70943	mono	(T)8	151503	151510
	di	(TA)4	71734	71741	mono	(T)9	151551	151559
	mono	(A)8	71902	71909	mono	(T)9	151661	151669
	di	(AT)4	72108	72115	mono	(T)11	152053	152063
	di	(TA)4	72142	72149	mono	(A)10	152169	152178
	di	(TA)4	72182	72189	mono	(T)8	155070	155077
	mono	(A)10	72582	72591	mono	(T)11	155646	155656
K. conferta	di	(AG)4	1660	1667	mono	(A)10	72607	72616
	di	(CT)4	12942	12949	di	(GA)4	72775	72782
	di	(AT)4	13678	13685	mono	(T)8	74403	74410
	di	(TA)4	15217	15224	mono	(A)10	76639	76648
	di	(TC)4	18573	18580	mono	(T)10	76741	76750
	mono	(T)9	18593	18601	di	(TC)4	76937	76944
	mono	(T)8	19850	19857	mono	(A)9	77631	77639
	di	(TC)4	20752	20759	mono	(T)8	77675	77682
	di	(TC)4	21754	21761	mono	(T)11	78280	78290
	di	(TC)4	21766	21773	mono	(T)9	78956	78964
	mono	(A)9	23945	23953	mono	(T)8	79113	79120
	mono	(A)11	24246	24256	mono	(T)9	79168	79176
	mono	(A)10	24305	24314	mono	(T)8	81089	81096
	mono	(T)10	25866	25875	di	(GA)4	82355	82362
	mono	(A)10	27788	27797	di	(TA)4	83442	83449
	mono	(A)10	28241	28250	mono	(T)8	85590	85597
	mono	(T)9	28441	28449	mono	(T)8	86825	86832
	mono	(A)9	28696	28704	di	(TC)5	87845	87854
	mono	(T)9	29415	29423	mono	(T)10	89851	89860
	mono	(A)8	29452	29459	mono	(A)9	90253	90261
	mono	(T)11	29820	29830	mono	(T)11	90368	90378
	di	(AT)4	30323	30330	mono	(T)8	90387	90394
	mono	(T)11	30856	30866	mono	(T)9	90703	90711
	di	(TA)4	31329	31336	mono	(A)10	91275	91284
	mono	(T)8	31432	31439	mono	(T)9	92070	92078
	mono	(T)8	31590	31597	mono	(T)8	92363	92370
	mono	(T)9	32017	32025	mono	(T)8	92609	92616
	mono	(A)8	32242	32249	mono	(T)11	93207	93217
	di	(GA)4	32385	32392	mono	(T)10	93722	93731
	di	(AT)5	32547	32556	mono	(T)8	94098	94105
	di	(AC)4	32866	32873	di	(TA)6	94785	94796
	mono	(T)9	32875	32883	mono	(A)8	94897	94904
	mono	(T)10	33077	33086	mono	(A)9	95276	95284
	mono	(A)10	33135	33144	mono	(T)10	95302	95311
	mono	(T)10	33604	33613	mono	(A)10	96001	96010
	mono	(T)11	33968	33978	mono	(T)9	97396	97404
	mono	(T)10	34028	34037	mono	(A)12	98049	98060
	mono	(A)12	36117	36128	mono	(A)9	98170	98178
	mono	(A)8	36790	36797	mono	(T)10	98379	98388
	mono	(T)12	36824	36835	mono	(T)11	107408	107418
	mono	(A)10	37205	37214	mono	(T)10	107902	107911
	mono	(A)9	37570	37578	mono	(T)10	109377	109386
	mono	(T)10	39039	39048	mono	(T)8	109925	109932
	mono	(T)10	40755	40764	mono	(T)9	110026	110034
	mono	(A)10	40766	40775	di	(T)10	110230	110239
	mono	(T)9	42858	42866	di	(CT)4	110240	110247
	mono	(T)11	42964	42974	di	(AT)4	110282	110289
	mono	(A)8	43107	43114	mono	(T)9	111021	111029
	di	(AT)4	44244	44251	di	(GA)4	113201	113208
	di	(AT)5	44334	44343	di	(GA)4	113213	113220
	mono	(A)9	44850	44858	di	(GA)4	114215	114222
	mono	(A)8	46772	46779	mono	(A)8	115117	115124
	mono	(T)8	50637	50644	mono	(A)9	116373	116381
	mono	(A)10	52464	52473	di	(GA)4	116394	116401
	mono	(A)8	53237	53244	di	(TA)4	119750	119757
	mono	(T)9	53836	53844	di	(TA)4	121288	121295
	mono	(A)9	54167	54175	di	(AG)4	122025	122032
	mono	(T)8	54187	54194	di	(CT)4	133307	133314
	mono	(T)11	54764	54774	mono	(A)9	135010	135018
	di	(GA)4	55324	55331	mono	(C)10	135149	135158
	di	(TC)4	55553	55560	mono	(T)8	137488	137495
	mono	(T)10	56007	56016	mono	(A)9	137649	137657
	mono	(T)8	56633	56640	mono	(T)8	138022	138029
	mono	(A)9	57900	57908	mono	(A)8	138048	138055
	mono	(T)11	57923	57933	mono	(A)8	138993	139000
	mono	(A)8	58060	58067	mono	(A)8	139188	139195
	di	(TA)4	58090	58097	di	(AT)4	140437	140444
	mono	(G)8	60131	60138	mono	(T)8	142617	142624
	mono	(T)8	61129	61136	di	(TA)5	142746	142755
	di	(GA)4	61237	61244	mono	(A)8	143302	143309
	mono	(C)10	61875	61884	mono	(A)9	143945	143953
	mono	(A)9	61963	61971	mono	(T)9	143972	143980
	mono	(A)9	62006	62014	di	(GA)4	144817	144824
	mono	(A)8	62336	62343	mono	(A)8	145909	145916
	mono	(A)10	63040	63049	mono	(A)8	146377	146384
	mono	(A)8	70023	70030	di	(CT)4	147795	147802
	mono	(A)11	70271	70281	mono	(A)8	148694	148701
	mono	(T)10	70448	70457	mono	(A)8	150029	150036
	mono	(A)8	70930	70937	mono	(T)9	151322	151330
	mono	(G)9	70938	70946	mono	(T)8	151562	151569
	di	(TA)4	71737	71744	mono	(T)9	151610	151618
	mono	(A)8	71905	71912	mono	(T)9	151720	151728
	di	(AT)4	72111	72118	mono	(T)11	152112	152122
	di	(AT)4	72133	72140	mono	(A)10	152228	152237
	di	(TA)4	72167	72174	mono	(T)8	155129	155136
	di	(TA)4	72207	72214	mono	(T)9	155700	155708
K. elegans	mono	(A)8	1	8	mono	(T)8	74898	74905
	mono	(C)10	139	148	mono	(T)11	75475	75485
	mono	(T)8	2478	2485	mono	(C)8	76017	76024
	mono	(A)9	2639	2647	di	(GA)4	76035	76042
	mono	(T)8	3012	3019	di	(TC)4	76264	76271
	mono	(A)8	3038	3045	mono	(T)8	77344	77351
	mono	(A)8	3965	3972	mono	(A)9	78611	78619
	mono	(A)8	4160	4167	mono	(T)10	78634	78643
	di	(AT)4	5409	5416	mono	(A)8	78770	78777
	mono	(T)8	7589	7596	di	(TA)4	78800	78807
	di	(TA)5	7718	7727	mono	(G)8	80841	80848
	mono	(A)8	8274	8281	mono	(T)8	81839	81846
	mono	(A)9	8917	8925	di	(GA)4	81947	81954
	mono	(T)11	8944	8954	mono	(C)11	82585	82595
	di	(GA)4	9791	9798	mono	(A)9	82674	82682
	mono	(A)9	10882	10890	mono	(A)10	82717	82726
	mono	(A)8	11351	11358	mono	(A)8	83048	83055
	di	(CT)4	12769	12776	mono	(A)10	83752	83761
	mono	(A)8	13668	13675	mono	(A)8	90735	90742
	mono	(A)8	15003	15010	mono	(A)11	90983	90993
	mono	(T)8	15996	16003	mono	(T)10	91168	91177
	mono	(T)9	16296	16304	mono	(A)8	91650	91657
	mono	(T)8	16536	16543	mono	(G)9	91658	91666
	mono	(T)9	16584	16592	di	(TA)4	92457	92464
	mono	(T)9	16694	16702	mono	(A)8	92625	92632
	mono	(T)11	17086	17096	di	(AT)4	92831	92838
	mono	(A)10	17202	17211	di	(TA)4	92865	92872
	mono	(T)8	20103	20110	di	(TA)4	92905	92912
	mono	(T)11	20679	20689	mono	(A)10	93305	93314
	di	(AG)4	22385	22392	di	(GA)4	93473	93480
	di	(CT)4	33655	33662	mono	(T)8	95102	95109
	di	(AT)4	34391	34398	mono	(A)10	97332	97341
	di	(TA)4	35930	35937	mono	(T)9	97434	97442
	di	(TC)4	39286	39293	di	(TC)4	97629	97636
	mono	(T)9	39306	39314	mono	(A)9	98323	98331
	mono	(T)8	40563	40570	mono	(T)8	98367	98374
	di	(TC)4	41465	41472	mono	(T)10	98972	98981
	di	(TC)4	42467	42474	mono	(T)9	99640	99648
	di	(TC)4	42479	42486	mono	(T)8	99797	99804
	mono	(A)9	44658	44666	mono	(T)9	99852	99860
	mono	(A)10	44964	44973	mono	(T)8	101773	101780
	mono	(A)10	45022	45031	di	(GA)4	103039	103046
	mono	(A)10	48505	48514	di	(TA)4	104126	104133
	mono	(A)10	48958	48967	mono	(T)8	106274	106281
	mono	(T)11	49158	49168	mono	(T)8	107509	107516
	mono	(A)9	49415	49423	di	(TC)5	108529	108538
	mono	(T)8	49491	49498	mono	(T)9	110535	110543
	mono	(T)9	50135	50143	mono	(A)9	110936	110944
	mono	(A)8	50172	50179	mono	(T)11	111051	111061
	mono	(T)10	50540	50549	mono	(T)9	111070	111078
	di	(AT)4	51042	51049	mono	(T)9	111387	111395
	mono	(T)11	51575	51585	mono	(A)10	111959	111968
	di	(TA)4	52048	52055	mono	(T)9	112755	112763
	mono	(T)8	52151	52158	mono	(T)8	113295	113302
	mono	(T)8	52309	52316	mono	(T)11	113893	113903
	mono	(T)10	52736	52745	mono	(T)10	114408	114417
	mono	(A)8	52962	52969	mono	(T)8	114784	114791
	di	(AT)5	53267	53276	di	(TA)6	115471	115482
	di	(AC)4	53586	53593	mono	(A)8	115583	115590
	mono	(T)9	53595	53603	mono	(A)9	115962	115970
	mono	(T)9	53797	53805	mono	(T)10	115988	115997
	mono	(A)10	53854	53863	mono	(A)9	116687	116695
	mono	(T)10	54323	54332	mono	(T)10	118088	118097
	mono	(T)10	54687	54696	mono	(A)11	118742	118752
	mono	(T)9	54746	54754	mono	(A)9	118862	118870
	mono	(A)12	56834	56845	mono	(T)11	119071	119081
	mono	(A)8	57507	57514	mono	(T)9	128101	128109
	mono	(T)11	57541	57551	mono	(T)9	128593	128601
	mono	(A)10	57921	57930	mono	(T)10	130067	130076
	mono	(A)8	58286	58293	mono	(T)8	130615	130622
	mono	(T)10	59749	59758	mono	(T)9	130716	130724
	mono	(T)10	61465	61474	mono	(T)11	130920	130937
	mono	(A)11	61476	61486	di	(AT)4	130973	130980
	mono	(T)9	63569	63577	mono	(T)9	131712	131720
	mono	(T)11	63675	63685	di	(GA)4	133892	133899
	mono	(A)8	63818	63825	di	(GA)4	133904	133911
	di	(AT)4	64955	64962	di	(GA)4	134906	134913
	di	(AT)5	65045	65054	mono	(A)8	135808	135815
	mono	(A)9	65561	65569	mono	(A)9	137064	137072
	mono	(A)8	67483	67490	di	(GA)4	137085	137092
	mono	(T)8	71348	71355	di	(TA)4	140441	140448
	mono	(A)10	73175	73184	di	(TA)4	141979	141986
	mono	(A)8	73948	73955	di	(AG)4	142716	142723
	mono	(T)9	74547	74555	di	(CT)4	153986	153993
	mono	(A)9	74878	74886
K. furfuracea	mono	(A)10	363	372	di	(AT)4	95942	95949
	di	(GA)4	531	538	di	(TA)4	97481	97488
	mono	(T)8	2160	2167	di	(TC)4	100837	100844
	mono	(A)11	4397	4407	mono	(T)9	100857	100865
	mono	(T)11	4500	4510	mono	(T)8	102114	102121
	mono	(T)8	4692	4699	di	(TC)4	103016	103023
	mono	(T)10	5297	5306	di	(TC)4	104018	104025
	mono	(T)9	5972	5980	di	(TC)4	104030	104037
	mono	(T)8	6129	6136	mono	(A)9	106209	106217
	mono	(T)9	6184	6192	mono	(A)11	106515	106525
	mono	(T)8	8105	8112	mono	(A)11	106574	106584
	di	(GA)4	9371	9378	mono	(A)11	110058	110068
	di	(TA)4	10458	10465	mono	(A)9	110512	110520
	mono	(T)8	12606	12613	mono	(T)9	110711	110719
	mono	(T)8	13841	13848	mono	(A)9	110966	110974
	di	(TC)5	14861	14870	mono	(T)9	111685	111693
	mono	(T)10	16867	16876	mono	(A)8	111722	111729
	mono	(A)9	17270	17278	mono	(T)9	112090	112098
	mono	(T)11	17385	17395	di	(AT)4	112591	112598
	mono	(T)8	17404	17411	mono	(T)11	113124	113134
	mono	(T)9	17720	17728	di	(TA)4	113597	113604
	mono	(A)10	18292	18301	mono	(T)8	113700	113707
	mono	(T)9	19087	19095	mono	(T)8	113858	113865
	mono	(T)8	19380	19387	mono	(T)10	114285	114294
	mono	(T)8	19626	19633	mono	(A)8	114511	114518
	mono	(T)11	20224	20234	di	(GA)4	114654	114661
	mono	(T)10	20739	20748	di	(AT)5	114816	114825
	mono	(T)8	21115	21122	di	(AC)4	115135	115142
	di	(TA)6	21802	21813	mono	(T)8	115144	115151
	mono	(A)8	21914	21921	mono	(T)9	115345	115353
	mono	(A)9	22293	22301	mono	(A)10	115403	115412
	mono	(T)10	22319	22328	mono	(T)10	115872	115881
	mono	(A)10	23018	23027	mono	(T)11	116236	116246
	mono	(T)9	24420	24428	mono	(T)10	116296	116305
	mono	(A)11	25073	25083	mono	(A)14	118385	118398
	mono	(A)9	25193	25201	mono	(A)8	119060	119067
	mono	(T)9	25402	25410	mono	(T)12	119094	119105
	mono	(T)11	34430	34440	mono	(A)10	119475	119484
	mono	(T)9	34924	34932	mono	(A)9	119840	119848
	mono	(T)10	36398	36407	mono	(A)10	121320	121329
	mono	(T)8	36946	36953	mono	(T)13	123029	123041
	mono	(T)9	37047	37055	mono	(A)10	123043	123052
	mono	(T)11	37251	37268	mono	(T)9	125135	125143
	di	(AT)4	37304	37311	mono	(T)11	125241	125251
	mono	(T)9	38043	38051	mono	(A)8	125384	125391
	di	(GA)4	40223	40230	di	(AT)4	126521	126528
	di	(GA)4	40235	40242	di	(AT)5	126611	126620
	di	(GA)4	41237	41244	mono	(A)9	127127	127135
	mono	(A)8	42139	42146	mono	(A)8	129049	129056
	mono	(A)9	43395	43403	mono	(T)8	132914	132921
	di	(GA)4	43416	43423	mono	(A)10	134741	134750
	di	(TA)4	46772	46779	mono	(A)8	135514	135521
	di	(TA)4	48310	48317	mono	(T)9	136113	136121
	di	(AG)4	49047	49054	mono	(A)9	136444	136452
	di	(CT)4	60322	60329	mono	(T)8	136464	136471
	mono	(A)9	62025	62033	mono	(T)11	137041	137051
	mono	(C)10	62164	62173	di	(GA)4	137601	137608
	mono	(T)8	64503	64510	di	(TC)4	137830	137837
	mono	(A)9	64664	64672	mono	(T)10	138284	138293
	mono	(T)8	65037	65044	mono	(T)8	138910	138917
	mono	(A)8	65063	65070	mono	(A)9	140177	140185
	mono	(A)8	65598	65605	mono	(T)10	140200	140209
	mono	(A)8	65793	65800	mono	(A)8	140336	140343
	di	(AT)4	67042	67049	di	(TA)4	140366	140373
	mono	(T)8	69222	69229	mono	(G)8	142407	142414
	di	(TA)5	69351	69360	mono	(T)8	143405	143412
	mono	(A)8	69907	69914	di	(GA)4	143513	143520
	mono	(A)9	70550	70558	mono	(C)10	144151	144160
	mono	(T)10	70577	70586	mono	(A)10	144239	144248
	di	(GA)4	71423	71430	mono	(A)10	144283	144292
	mono	(A)8	72515	72522	mono	(A)8	144614	144621
	mono	(A)8	72983	72990	mono	(A)10	145318	145327
	di	(CT)4	74401	74408	mono	(A)8	152301	152308
	mono	(A)8	75300	75307	mono	(A)10	152549	152558
	mono	(T)8	77628	77635	mono	(T)9	152733	152741
	mono	(T)9	77928	77936	mono	(A)8	153214	153221
	mono	(T)9	78216	78224	mono	(G)8	153222	153229
	mono	(T)9	78326	78334	di	(TA)4	154020	154027
	mono	(T)11	78718	78728	mono	(A)8	154188	154195
	mono	(A)10	78834	78843	di	(AT)4	154394	154401
	mono	(T)8	81735	81742	di	(AT)4	154416	154423
	di	(AG)4	83931	83938	di	(TA)4	154450	154457
	di	(CT)4	95206	95213	di	(TA)4	154490	154497
K. globularia	mono	(C)9	89	97	di	(TC)4	76247	76254
	mono	(T)8	2427	2434	mono	(T)10	76701	76710
	mono	(A)9	2588	2596	mono	(T)8	77327	77334
	mono	(T)8	2961	2968	mono	(A)9	78594	78602
	mono	(A)8	2987	2994	mono	(T)10	78617	78626
	mono	(A)8	3932	3939	mono	(A)8	78753	78760
	mono	(A)8	4127	4134	di	(TA)4	78783	78790
	di	(AT)4	5376	5383	mono	(G)8	80824	80831
	mono	(T)8	7556	7563	mono	(T)8	81822	81829
	di	(TA)5	7685	7694	di	(GA)4	81930	81937
	mono	(A)8	8241	8248	mono	(C)12	82568	82579
	mono	(A)9	8884	8892	mono	(A)10	82658	82667
	mono	(T)10	8911	8920	mono	(A)10	82702	82711
	di	(GA)4	9757	9764	mono	(A)8	83033	83040
	mono	(A)8	10849	10856	mono	(A)10	83737	83746
	mono	(A)8	11317	11324	mono	(T)8	89698	89705
	di	(CT)4	12735	12742	mono	(A)8	90720	90727
	mono	(A)8	13634	13641	mono	(A)12	90968	90979
	mono	(T)8	15962	15969	mono	(T)10	91154	91163
	mono	(T)9	16262	16270	mono	(A)8	91636	91643
	mono	(T)8	16502	16509	mono	(G)10	91644	91653
	mono	(T)9	16550	16558	di	(TA)4	92444	92451
	mono	(T)9	16660	16668	mono	(A)8	92612	92619
	mono	(T)11	17052	17062	di	(AT)4	92813	92820
	mono	(A)10	17168	17177	di	(TA)4	92847	92854
	mono	(T)8	20069	20076	di	(TA)4	92887	92894
	di	(AG)4	22344	22351	mono	(A)10	93287	93296
	di	(CT)4	33626	33633	di	(GA)4	93455	93462
	di	(AT)4	34362	34369	mono	(T)8	95084	95091
	di	(TA)4	35901	35908	mono	(A)10	97314	97323
	di	(TC)4	39257	39264	mono	(T)9	97416	97424
	mono	(T)9	39277	39285	di	(TC)4	97611	97618
	mono	(T)8	40534	40541	mono	(A)9	98305	98313
	di	(TC)4	41436	41443	mono	(T)8	98349	98356
	di	(TC)4	42438	42445	mono	(T)10	98954	98963
	di	(TC)4	42450	42457	mono	(T)9	99629	99637
	mono	(A)9	44629	44637	mono	(T)8	99786	99793
	mono	(A)15	44935	44949	mono	(T)9	99841	99849
	mono	(A)11	44998	45008	mono	(T)8	101762	101769
	mono	(A)10	48482	48491	di	(GA)4	103028	103035
	mono	(A)10	48935	48944	di	(TA)4	104115	104122
	mono	(T)8	49135	49142	mono	(T)8	106263	106270
	mono	(A)9	49390	49398	mono	(T)8	107498	107505
	mono	(T)9	50109	50117	di	(TC)5	108518	108527
	mono	(A)8	50146	50153	mono	(T)11	110524	110534
	mono	(T)10	50514	50523	mono	(A)9	110927	110935
	di	(AT)4	51016	51023	mono	(T)11	111042	111052
	mono	(T)10	51549	51558	mono	(T)8	111061	111068
	di	(TA)4	52021	52028	mono	(T)9	111377	111385
	mono	(T)8	52124	52131	mono	(A)10	111949	111958
	mono	(T)8	52282	52289	mono	(T)9	112744	112752
	mono	(T)9	52709	52717	mono	(T)8	113037	113044
	mono	(A)8	52934	52941	mono	(T)8	113283	113290
	di	(GA)4	53077	53084	mono	(T)11	113881	113891
	di	(AT)5	53239	53248	mono	(T)10	114396	114405
	di	(AC)4	53558	53565	mono	(T)8	114772	114779
	mono	(T)9	53567	53575	di	(TA)6	115459	115470
	mono	(T)11	53769	53779	mono	(A)8	115571	115578
	mono	(A)10	53828	53837	mono	(A)9	115950	115958
	mono	(T)10	54297	54306	mono	(T)10	115976	115985
	mono	(T)11	54661	54671	mono	(A)10	116675	116684
	mono	(T)10	54721	54730	mono	(T)8	118077	118084
	mono	(A)13	56810	56822	mono	(A)12	118729	118740
	mono	(A)9	57484	57492	mono	(A)9	118850	118858
	mono	(T)10	57519	57528	mono	(T)9	119059	119067
	mono	(A)11	57898	57908	mono	(T)10	128087	128096
	mono	(A)9	58264	58272	mono	(T)9	128580	128588
	mono	(A)10	59740	59749	mono	(T)10	130054	130063
	mono	(T)10	61449	61458	mono	(T)8	130602	130609
	mono	(A)11	61460	61470	mono	(T)9	130703	130711
	mono	(T)9	63553	63561	mono	(T)10	130907	130916
	mono	(T)11	63659	63669	di	(CT)4	130917	130924
	mono	(A)8	63802	63809	di	(AT)4	130959	130966
	di	(AT)4	64939	64946	mono	(T)9	131698	131706
	di	(AT)5	65029	65038	di	(GA)4	133878	133885
	mono	(A)9	65545	65553	di	(GA)4	133890	133897
	mono	(A)8	67467	67474	di	(GA)4	134892	134899
	mono	(T)8	71332	71339	mono	(A)8	135794	135801
	mono	(A)10	73159	73168	mono	(A)9	137050	137058
	mono	(A)8	73932	73939	di	(GA)4	137071	137078
	mono	(T)9	74531	74539	di	(TA)4	140427	140434
	mono	(A)9	74862	74870	di	(TA)4	141965	141972
	mono	(T)8	74882	74889	di	(AG)4	142702	142709
	mono	(T)10	75459	75468	di	(CT)4	153984	153991
	di	(GA)4	76018	76025
K. linifolia	di	(AG)4	1661	1668	di	(GA)4	72865	72872
	di	(CT)4	12948	12955	mono	(T)8	74494	74501
	di	(AT)4	13684	13691	mono	(A)10	76724	76733
	di	(TA)4	15223	15230	mono	(T)9	76826	76834
	di	(TC)4	18579	18586	di	(TC)4	77021	77028
	mono	(T)9	18599	18607	mono	(A)9	77715	77723
	mono	(T)8	19856	19863	mono	(T)8	77759	77766
	di	(TC)4	20758	20765	mono	(T)10	78364	78373
	di	(TC)4	21760	21767	mono	(T)9	79039	79047
	di	(TC)4	21772	21779	mono	(T)8	79196	79203
	mono	(A)9	23951	23959	mono	(T)9	79251	79259
	mono	(A)12	24257	24268	mono	(T)8	81172	81179
	mono	(A)11	24317	24327	di	(GA)4	82438	82445
	mono	(A)10	27801	27810	di	(TA)4	83525	83532
	mono	(A)10	28254	28263	mono	(T)8	85673	85680
	mono	(T)9	28454	28462	mono	(T)8	86908	86915
	mono	(A)9	28709	28717	di	(TC)5	87928	87937
	mono	(T)9	29428	29436	mono	(T)10	89934	89943
	mono	(A)8	29465	29472	mono	(A)9	90336	90344
	mono	(T)10	29833	29842	mono	(T)11	90451	90461
	di	(AT)4	30335	30342	mono	(T)8	90470	90477
	mono	(T)10	30868	30877	mono	(T)9	90786	90794
	di	(TA)4	31340	31347	mono	(A)10	91358	91367
	mono	(T)8	31600	31607	mono	(T)9	92153	92161
	mono	(T)9	32027	32035	mono	(T)8	92446	92453
	mono	(A)8	32252	32259	mono	(T)8	92692	92699
	di	(GA)4	32395	32402	mono	(T)11	93290	93300
	di	(AT)5	32557	32566	mono	(T)10	93805	93814
	di	(AC)4	32876	32883	mono	(T)8	94181	94188
	mono	(T)9	32885	32893	di	(TA)6	94868	94879
	mono	(T)10	33087	33096	mono	(A)8	94980	94987
	mono	(A)10	33145	33154	mono	(A)9	95359	95367
	mono	(T)11	33614	33624	mono	(T)10	95385	95394
	mono	(T)11	33979	33989	mono	(A)10	96084	96093
	mono	(T)10	34039	34048	mono	(T)10	97486	97495
	mono	(A)13	36128	36140	mono	(A)10	98140	98149
	mono	(A)8	36802	36809	mono	(A)9	98259	98267
	mono	(T)12	36836	36847	mono	(T)11	98468	98478
	mono	(A)10	37217	37226	mono	(T)11	107498	107508
	mono	(A)9	37582	37590	mono	(T)9	107992	108000
	mono	(A)9	39058	39066	mono	(T)11	109466	109476
	mono	(T)12	40766	40777	mono	(T)8	110015	110022
	mono	(A)10	40779	40788	mono	(T)9	110116	110124
	mono	(T)9	42871	42879	mono	(T)11	110320	110337
	mono	(T)11	42977	42987	di	(AT)4	110373	110380
	mono	(A)8	43120	43127	mono	(T)9	111112	111120
	di	(AT)4	44257	44264	di	(GA)4	113292	113299
	di	(AT)5	44347	44356	di	(GA)4	113304	113311
	mono	(A)9	44863	44871	di	(GA)4	114306	114313
	mono	(A)8	46785	46792	mono	(A)8	115208	115215
	mono	(T)8	50650	50657	di	(A)9	116464	116472
	mono	(A)9	52477	52485	di	(GA)4	116485	116492
	mono	(A)10	53249	53258	di	(TA)4	119841	119848
	mono	(T)9	53850	53858	di	(TA)4	121379	121386
	mono	(A)9	54181	54189	di	(AG)4	122116	122123
	mono	(T)8	54201	54208	di	(CT)4	133403	133410
	mono	(T)11	54778	54788	mono	(A)11	135105	135115
	di	(GA)4	55338	55345	mono	(C)10	135246	135255
	di	(TC)4	55567	55574	mono	(T)8	137585	137592
	mono	(T)10	56021	56030	mono	(A)9	137746	137754
	mono	(T)8	56682	56689	mono	(T)8	138119	138126
	mono	(A)9	57949	57957	mono	(A)8	138145	138152
	mono	(T)11	57972	57982	mono	(A)8	139096	139103
	mono	(A)8	58109	58116	mono	(A)8	139291	139298
	di	(TA)4	58139	58146	di	(AT)4	140540	140547
	mono	(G)8	60180	60187	mono	(T)8	142720	142727
	mono	(T)8	61178	61185	di	(TA)5	142849	142858
	di	(GA)4	61286	61293	mono	(A)8	143405	143412
	mono	(C)11	61924	61934	mono	(A)9	144048	144056
	mono	(A)10	62013	62022	mono	(T)11	144075	144085
	mono	(A)11	62057	62067	di	(GA)4	144922	144929
	mono	(A)8	62389	62396	mono	(A)9	146013	146021
	mono	(A)10	63093	63102	mono	(A)8	146482	146489
	mono	(A)8	70076	70083	di	(CT)4	147900	147907
	mono	(A)11	70324	70334	mono	(A)8	148799	148806
	mono	(T)10	70509	70518	mono	(A)8	150134	150141
	mono	(A)8	70991	70998	mono	(T)8	151127	151134
	mono	(G)8	70999	71006	mono	(T)9	151427	151435
	di	(TA)4	71797	71804	mono	(T)8	151667	151674
	mono	(A)8	71965	71972	mono	(T)9	151715	151723
	di	(AT)4	72171	72178	mono	(T)9	151825	151833
	di	(AT)4	72193	72200	mono	(T)11	152217	152227
	di	(TA)4	72227	72234	mono	(A)10	152333	152342
	di	(TA)4	72267	72274	mono	(T)8	155144	155151
	di	(TA)4	72291	72298	mono	(T)11	155710	155720
	mono	(A)10	72697	72706
M. yunnanensis	mono	(A)10	1	10	mono	(T)8	75118	75125
	mono	(A)13	26	38	mono	(T)9	75686	75694
	mono	(C)10	163	172	di	(GA)4	76244	76251
	mono	(T)8	2502	2509	di	(TC)4	76473	76480
	mono	(A)9	2663	2671	mono	(T)8	76927	76934
	mono	(A)10	2685	2694	mono	(T)9	77551	77559
	mono	(T)8	3041	3048	mono	(A)9	78826	78834
	mono	(A)8	3067	3074	mono	(T)10	78849	78858
	mono	(A)9	4000	4008	mono	(A)8	78985	78992
	mono	(A)8	4196	4203	di	(TA)4	79015	79022
	di	(AT)4	5445	5452	mono	(G)8	81056	81063
	mono	(T)8	7625	7632	mono	(T)8	82054	82061
	di	(TA)6	7754	7765	di	(GA)4	82162	82169
	mono	(A)8	8312	8319	mono	(A)10	82796	82805
	mono	(A)9	8955	8963	mono	(C)18	82809	82826
	mono	(T)11	8982	8992	mono	(A)9	82882	82890
	di	(GA)4	9829	9836	mono	(A)10	82925	82934
	mono	(A)8	10921	10928	mono	(A)8	83256	83263
	mono	(A)11	11389	11399	mono	(A)11	83960	83970
	di	(CT)4	12810	12817	mono	(A)8	90944	90951
	mono	(A)8	13709	13716	mono	(A)9	91192	91200
	mono	(T)8	16037	16044	mono	(T)10	91375	91384
	mono	(T)9	16337	16345	mono	(T)8	91830	91837
	mono	(T)8	16577	16584	mono	(G)8	91849	91856
	mono	(T)9	16625	16633	di	(TA)4	92647	92654
	mono	(T)9	16735	16743	mono	(A)9	92815	92823
	mono	(T)11	17127	17137	di	(AT)4	93022	93029
	mono	(A)10	17243	17252	di	(TA)4	93056	93063
	mono	(T)8	20147	20154	di	(TA)4	93096	93103
	di	(TA)4	20265	20272	mono	(A)9	93232	93240
	mono	(T)12	20722	20733	mono	(A)10	93492	93501
	di	(AG)4	22415	22422	di	(GA)4	93660	93667
	di	(CT)4	33691	33698	mono	(T)8	94481	94488
	di	(AT)4	34427	34434	mono	(T)8	95319	95326
	di	(TA)4	35966	35973	mono	(A)10	97538	97547
	di	(TC)4	39322	39329	mono	(T)10	97640	97649
	mono	(T)9	39342	39350	di	(TC)4	97836	97843
	mono	(T)8	40599	40606	mono	(A)8	98529	98536
	di	(TC)4	41501	41508	mono	(T)8	98572	98579
	di	(TC)4	42503	42510	mono	(T)10	99177	99186
	di	(TC)4	42515	42522	mono	(T)9	99852	99860
	mono	(A)9	44694	44702	mono	(T)8	100009	100016
	mono	(T)8	44909	44916	mono	(T)10	100064	100073
	mono	(A)9	45001	45009	mono	(T)8	101986	101993
	mono	(A)11	45058	45068	di	(GA)4	103257	103264
	mono	(A)8	48547	48554	di	(TA)4	104344	104351
	mono	(A)10	48998	49007	mono	(T)8	106492	106499
	mono	(T)10	49203	49212	mono	(A)9	106624	106632
	mono	(A)12	49376	49387	mono	(T)8	107728	107735
	mono	(T)9	50185	50193	mono	(TC)5	108748	108757
	mono	(A)8	50222	50229	mono	(T)9	110754	110762
	mono	(T)10	50590	50599	mono	(A)9	111155	111163
	di	(AT)4	51092	51099	mono	(T)11	111270	111280
	mono	(T)10	51629	51638	mono	(T)8	111289	111296
	di	(TA)4	52105	52112	mono	(T)10	111610	111619
	mono	(T)8	52208	52215	mono	(A)10	112183	112192
	mono	(T)8	52366	52373	mono	(T)10	112982	112991
	mono	(T)10	52793	52802	mono	(T)8	113281	113288
	mono	(A)8	53019	53026	mono	(T)8	113527	113534
	di	(AT)5	53324	53333	mono	(T)10	114125	114134
	di	(AC)4	53643	53650	mono	(T)11	114639	114649
	mono	(T)8	53857	53864	di	(TA)6	115703	115714
	mono	(A)10	53913	53922	mono	(A)8	115815	115822
	mono	(T)10	54382	54391	mono	(A)9	116209	116217
	mono	(T)10	54746	54755	mono	(T)10	116235	116244
	mono	(T)11	54805	54815	mono	(A)9	116934	116942
	mono	(A)13	56896	56908	mono	(T)10	118335	118344
	mono	(A)8	57570	57577	mono	(A)9	118989	118997
	mono	(T)12	57604	57615	mono	(A)9	119114	119122
	mono	(A)12	57989	58000	mono	(T)9	119323	119331
	mono	(T)9	58280	58288	mono	(T)10	128352	128361
	mono	(A)9	58473	58481	mono	(T)8	128845	128852
	mono	(T)9	59948	59956	mono	(T)8	130857	130864
	mono	(T)10	61663	61672	mono	(T)9	130958	130966
	mono	(A)11	61674	61684	mono	(T)10	131162	131171
	mono	(T)9	63767	63775	di	(CT)4	131172	131179
	mono	(T)11	63873	63883	di	(AT)4	131214	131221
	mono	(A)8	64016	64023	di	(GA)4	134133	134140
	di	(AT)4	65153	65160	di	(GA)4	134145	134152
	di	(AT)5	65243	65252	di	(GA)4	135147	135154
	mono	(A)9	65759	65767	mono	(A)8	136049	136056
	mono	(A)8	67686	67693	mono	(A)9	137305	137313
	mono	(T)8	71551	71558	di	(GA)4	137326	137333
	mono	(A)10	73390	73399	di	(TA)4	140682	140689
	mono	(A)9	74163	74171	di	(TA)4	142220	142227
	mono	(T)9	74763	74771	di	(AG)4	142957	142964
	mono	(A)9	75098	75106	di	(CT)4	154233	154240
