# Supplementary material for: Complete chloroplast genome sequences of Myristicaceae species with the comparative chloroplast genomics and phylogenetic relationships among them
Source: PLoS One. 2023 Mar 20;18(3):e0281042. doi: 10.1371/journal.pone.0281042 (PMC10027215; doi:10.1371/journal.pone.0281042)
Supplement: S2 Table — (XLSX) [file pone.0281042.s002.xlsx]

## Sheet: Sheet1
group gene		H.amygdalina vs. M.yunnanensis	H.amygdalina vs. K.furfuracea	H.amygdalina vs. K.elegans	H.amygdalina vs. K.cinerea	H.amygdalina vs. K.conferta	H.amygdalina vs. K.linifolia	H.amygdalina vs. H.kingii	H.amygdalina vs. K.globularia	H.amygdalina vs. H.pandurifolia	M.yunnanensis vs. K.furfuracea	M.yunnanensis vs. K.elegans	M.yunnanensis vs. K.cinerea	M.yunnanensis vs. K.conferta	M.yunnanensis vs. K.linifolia	M.yunnanensis vs. H.kingii	M.yunnanensis vs. K.globularia	M.yunnanensis vs. H.pandurifolia	K.furfuracea vs. K.elegans	K.furfuracea vs. K.cinerea	K.furfuracea vs. K.conferta	K.furfuracea vs. K.linifolia	K.furfuracea vs. H.kingii	K.furfuracea vs K.globularia	K.furfuracea vs. H.pandurifolia	K.elegans vs. K.cinerea	K.elegans vs. K.conferta	K.elegans vs. K.linifolia	K.elegans vs. H.kingii	K.elegans vs. K.globularia	K.elegans vs. H.pandurifolia	K.cinerea vs. K.conferta	K.cinerea vs. K.linifolia	K.cinerea vs. H.kingii	K.cinerea vs. K.globularia	K.cinerea vs. H.pandurifolia	K.conferta vs. K.linifolia	K.conferta vs. K.kingii	K.conferta vs. K.globularia	K.conferta vs. H.pandurifolia	K.linifolia vs. H.kingii	K.linifolia vs. K.globularia	K.linifolia vs. H.pandurifolia	K.kingii vs. K.globularia	K.lingii vs. H.pandurifolia	K.globularia vs. H.pandurifolia
accD	dS	0.0129	0.0194	0.0162	0.0162	0.0162	0.0162	0.0162	0.0162	0.0097	0.0162	0.0129	0.0129	0.0129	0.0129	0.0195	0.0129	0.0129	0	0	0	0.0032	0.0195	0	0.0129	0	0	0	0.0195	0.0032	0.0129	0.0032	0.0032	0.0227	0.0032	0.0162	0.0195	0	0	0.0129	0.0195	0	0.0129	0.0195	0.0129	0.0129
	dN	0	0.0034	0.0043	0.0034	0.0051	0.0043	0.0043	0.0008	0.0017	0.0034	0.0043	0.0034	0.0051	0.0043	0.0043	0.0008	0.0017	0.0008	0	0.0017	0.0008	0.0008	0.0025	0.0034	0.0008	0.0008	0	0	0.0034	0.0043	0.0017	0.0008	0.0008	0.0025	0.0034	0.0008	0.0008	0.0043	0.0051	0	0.0034	0.0043	0.0034	0.0043	0.0008
	dN/dS	0	0.175258	0.265432	0.209877	0.314815	0.265432	0.265432	0.0493827	0.175258	0.209877	0.333333	0.263566	0.395349	0.333333	0.220513	0.0620155	0.131783	0	0	0	0.25	0.0410256	0	0.263566	0	0	0	0	1.0625	0.333333	0.53125	0.25	0.0352423	0.78125	0.209877	0.0410256	0	0	0.395349	0	0	0.333333	0.174359	0.333333	0.0620155
atpA	dS	0.0129	0.0194	0.0162	0.0162	0.0162	0.0162	0.0162	0.0162	0.0097	0.0162	0.0129	0.0129	0.0129	0.0129	0.0195	0.0129	0.0129	0	0	0	0.0032	0.0195	0	0.0129	0	0	0	0.0195	0.0032	0.0129	0.0032	0.0032	0.0227	0.0032	0.0162	0.0195	0	0	0.0129	0.0195	0	0.0129	0.0195	0.0129	0.0129
	dN	0.0026	0.0017	0.0026	0.0017	0.0017	0.0026	0	0.0017	0.0009	0.0017	0.0009	0.0009	0.0017	0.0026	0.0009	0.0009	0	0	0.0009	0.0017	0	0.0009	0.0009	0	0.0026	0.0009	0	0.0009	0.0017	0	0.0009	0.0017	0	0.0026	0.0009	0	0.0009	0.0017	0	0.0009	0.0017	0	0.0026	0.0009	0
	dS/dN	0.20155	0.0876289	0.160494	0.104938	0.104938	0.160494	0	0.104938	0.0927835	0.104938	0.0697674	0.0697674	0.131783	0.20155	0.0461538	0.0697674	0	0	0	0	0	0.0461538	0	0	0	0	0	0.0461538	0.53125	0	0.28125	0.53125	0	0.8125	0.0555556	0	0	0	0	0.0461538	0	0	0.133333	0.0697674	0
atpB	dS	0.0081	0.0081	0.0108	0.0108	0.0108	0.0081	0.0081	0.0081	0.0108	0.0054	0.0081	0.0081	0.0081	0.0054	0.0108	0.0054	0.0081	0.0027	0.0027	0.0027	0	0.0108	0	0.0054	0.0054	0	0.0027	0.0135	0.0027	0.0081	0.0054	0.0027	0.0135	0.0027	0.0081	0.0027	0.0135	0.0027	0.0081	0.0108	0	0.0054	0.0108	0.0135	0.0054
	dN	0	0	0	0	0	0	0	0	0	0	0	0	0	0	0	0	0	0	0	0	0	0	0	0	0	0	0	0	0	0	0	0	0	0	0	0	0	0	0	0	0	0	0	0	0
	dS/dN	0	0	0	0	0	0	0	0	0	0	0	0	0	0	0	0	0	0	0	0	0	0	0	0	0	0	0	0	0	0	0	0	0	0	0	0	0	0	0	0	0	0	0	0	0
atpE	dS	0.0102	0.0102	0.0102	0.0102	0.0102	0.0102	0.0205	0.0102	0.0102	0	0	0	0	0	0.0102	0	0.0102	0	0	0	0	0.0102	0	0	0	0	0	0	0	0	0	0	0	0	0	0.0102	0	0	0	0.0102	0	0	0.0102	0	0
	dN	0	0	0.0033	0	0.0033	0	0	0	0	0	0	0	0	0	0	0	0	0	0	0	0	0.0033	0.0033	0	0	0.0066	0	0	0.0033	0.0033	0	0	0	0	0	0	0	0	0	0	0	0.0033	0.0033	0.0033	0.0033
	dS/dN	0	0	0.323529	0	0.323529	0	0	0	0	0	0	0	0	0	0	0	0	0	0	0	0	0.323529	0	0	0	0	0	0	0	0	0	0	0	0	0	0	0	0	0	0	0	0	0.323529	0	0
atpF	dS	0.0161	0.008	0.008	0.008	0.008	0.008	0	0.008	0	0.0241	0.0241	0.0241	0.0241	0.0241	0.0242	0.0241	0.013	0	0	0	0	0.008	0	0.016	0	0	0	0.008	0	0.016	0	0	0	0	0	0.008	0	0	0.16	0.008	0	0.16	0.008	0.16	0
	dN	0	0.0023	0	0.0047	0	0	0.0023	0.0023	0	0	0	0	0	0	0	0.0023	0.0023	0	0	0	0	0.0023	0.0023	0	0	0	0	0	0.0023	0	0	0	0	0	0	0	0	0.007	0.0047	0.0047	0.0047	0.0047	0.0047	0.0047	0.0047
	dS/dN	0	0.2875	0	0.5875	0	0	0	0.2875	0	0	0	0	0	0	0	0.0954357	0.176923	0	0	0	0	0.2875	0	0	0	0	0	0	0	0	0	0	0	0	0	0	0	0	0.029375	0.5875	0	0.029375	0.5875	0.029375	0
atpH	dS	0	0.0144	0.0144	0.0144	0.0144	0.0144	0	0.0144	0	0.0144	0.0144	0.0144	0.0144	0.0144	0	0.0144	0	0	0	0	0	0.0144	0	0.0144	0	0	0	0.0144		0.0144	0	0	0.0144	0	0.0144	0.0144	0	0	0.0144	0.0144	0	0.0144	0.0144	0.0144	0
	dN	0	0	0	0	0	0	0	0	0	0	0	0	0	0	0	0	0	0	0	0	0	0	0	0	0	0	0	0	0	0	0	0	0	0	0	0	0	0	0	0	0	0	0	0	0
	dS/dN	0	0	0	0	0	0	0	0	0	0	0	0	0	0	0	0	0	0	0	0	0	0	0	0	0	0	0	0	0	0	0	0	0	0	0	0	0	0	0	0	0	0	0	0	0
atpI	dS	0.011	0.011	0.011	0.011	0.011	0.011	0	0.011	0.0166	0	0	0	0	0	0.0055	0	0.011	0	0	0	0	0.0055	0	0.011	0	0	0	0.0055	0	0.011	0	0	0.0055	0	0.011	0.0055	0	0	0.011	0.0055	0	0.011	0.0055	0.011	0.0165
	dN	0.0036	0	0.0036	0	0.0036	0	0	0.0036	0	0	0	0.0036	0	0	0	0	0.0036	0	0	0	0	0	0.0036	0	0	0	0	0	0	0.0036	0	0	0	0	0	0	0	0.0018	0.0018	0.0018	0.0018	0.0018	0.0018	0.0018	0.0018
	dS/dN	0.327273	0	0.327273	0	0.327273	0	0	0.327273	0	0	0	0	0	0	0	0	0.327273	0	0	0	0	0	0	0	0	0	0	0	0	0.327273	0	0	0	0	0	0	0	0	0.163636	0.327273	0	0.163636	0.327273	0.163636	0.109091
ccsA	dS	0.0093	0.0093	0.0093	0.0093	0.0093	0.0093	0.014	0.0093	0.0234	0	0	0	0	0	0.0046	0	0.0014	0	0	0	0	0.0046	0	0.0014	0	0	0	0.0046	0	0.0014	0	0	0.0046	0	0.0014	0.0014	0	0	0.0046	0.0014	0	0.0046	0.0014	0.0046	0.00187
	dN	0.0081	0.0027	0.0054	0.0027	0.0054	0	0.0027	0.0054	0	0	0.0054	0.0027	0	0	0	0.0054	0.0027	0	0	0	0	0.0054	0.0027	0	0	0	0	0	0.0067	0.004	0.0013	0.0013	0.0013	0.0013	0.0013	0.0013	0.0013	0.0067	0.004	0.004	0.004	0.004	0.004	0.004	0.0054
	dS/dN	0.870968	0.290323	0.580645	0.290323	0.580645	0	0.192857	0.580645	0	0	0	0	0	0	0	0	1.92857	0	0	0	0	1.17391	0	0	0	0	0	0	0	2.85714	0	0	0.282609	0	0.928571	0.928571	0	0	0.869565	2.85714	0	0.869565	2.85714	0.869565	2.8877
cemA	dS	0.0067	0.0067	0.0067	0.0134	0.0067	0.0067	0.0067	0.0067	0.0067	0	0	0.0067	0	0	0.0134	0	0	0.0067	0.0067	0.0067	0.0067	0.0067	0.0067	0.0066	0	0	0	0	0	0.0134	0	0	0	0	0.0134	0	0	0	0.0134	0	0	0.0134	0	0.0134	0.0134
	dN	0	0	0	0	0	0	0	0	0	0	0	0	0	0	0	0	0	0	0	0	0	0	0	0	0	0	0	0	0	0	0	0	0	0	0	0	0	0	0	0	0	0	0	0	0
	dS/dN	0	0	0	0	0	0	0	0	0	0	0	0	0	0	0	0	0	0	0	0	0	0	0	0	0	0	0	0	0	0	0	0	0	0	0	0	0	0	0	0	0	0	0	0	0
clpP	dS	0	0	0	0	0	0	0	0	0	0	0	0	0	0	0	0	0	0	0	0	0	0	0	0	0	0	0	0	0	0	0	0	0	0	0	0	0	0	0	0	0	0	0	0	0
	dN	0	0	0	0	0	0	0	0	0	0	0	0	0	0	0	0	0	0	0	0	0	0	0	0	0	0	0	0	0	0	0	0	0	0	0	0	0	0	0	0	0	0	0	0	0
	dS/dN	0	0	0	0	0	0	0	0	0	0	0	0	0	0	0	0	0	0	0	0	0	0	0	0	0	0	0	0	0	0	0	0	0	0	0	0	0	0	0	0	0	0	0	0	0
infA	dS	0	0	0	0	0	0	0	0	0	0	0	0	0	0	0	0	0	0	0	0	0	0	0	0	0	0	0	0	0	0	0	0	0	0	0	0	0	0	0	0	0	0	0	0	0
	dN	0	0	0	0	0	0	0	0	0	0	0	0	0	0	0	0	0	0	0	0	0	0	0	0	0	0	0	0	0	0	0	0	0	0	0	0	0	0	0	0	0	0	0	0	0
	dS/dN	0	0	0	0	0	0	0	0	0	0	0	0	0	0	0	0	0	0	0	0	0	0	0	0	0	0	0	0	0	0	0	0	0	0	0	0	0	0	0	0	0	0	0	0	0
matK	dS	0.0115	0.0172	0.0173	0.0202	0.0173	0.0173	0.0029	0.0173	0.0029	0.0057	0.0057	0.0086	0.0057	0.0057	0.0115	0.0057	0.0144	0.0028	0.0028	0.0028	0.0028	0.0231	0.0028	0.0204	0	0	0	0.0201	0	0.0168	0	0	0.0201	0	0.0201	0.0201	0	0	0.0201	0.0201	0	0.0201	0.0201	0.0201	0.0029
	dN	0.0045	0.0111	0.0111	0.0103	0.0103	0.0026	0.012	0.0034	0.0009	0	0.0111	0.0111	0.0026	0.0026	0	0.0103	0.0134	0.0026	0.0034	0	0.0026	0.0147	0.0129	0.0043	0.0017	0.0026	0.0043	0.0032	0.0137	0.0124	0.0077	0.0068	0.006	0.0068	0.0068	0.0068	0.0034	0.0034	0.0137	0.0129	0.0103	0.0111	0.012	0.0103	0.0111
	dS/dN	0.391304	0.645349	0.641618	0.509901	0.595376	0.150289	4.13793	0.196532	0.310345	0	1.94737	1.2907	0.45614	0.45614	0	1.80702	0.930556	0.928571	1.21429	0	0.928571	0.636364	4.60714	0.210784	0	0	0	0.159204	0	0.738095	0	0	0.298507	0	0.338308	0.338308	0	0	0.681592	0.641791	0	0.552239	0.597015	0.512438	3.82759
ndhA	dS	0.0109	0.0109	0.0109	0.0109	0.0109	0.0109	0.0073	0.0109	0.0257	0	0	0	0	0	0.0109	0	0.0145	0	0	0	0	0.0109	0	0.0145	0	0	0	0.0109	0	0.0145	0	0	0.0109	0	0.0145	0.0109	0	0	0.0145	0.0109	0	0.0145	0.0109	0.0256	0.0145
	dN	0.0037	0.0025	0.0012	0.0025	0.0037	0	0.0025	0.0037	0	0	0.0025	0.0037	0	0	0	0.0025	0.0037	0	0	0	0	0.0025	0.0037	0	0	0	0	0	0.0012	0.0025	0.0012	0.0012	0.0012	0.0012	0.0012	0.0012	0.0037	0.0049	0.0062	0.0062	0.0062	0.0062	0.0062	0.0062	0.0062
	dS/dN	0.33945	0.229358	0.110092	0.229358	0.33945	0	0.342466	0.33945	0	0	0	0	0	0	0	0	0.255172	0	0	0	0	0.229358	0	0	0	0	0	0	0	0.172414	0	0	0.110092	0	0.0827586	0.110092	0	0	0.427586	0.568807	0	0.427586	0.568807	0.242188	0.427586
ndhB	dS	0.0027	0.0053	0.0053	0.0053	0.0053	0.0053	0	0.0053	0	0.0027	0.0027	0.0027	0.0027	0.0027	0.0027	0.0027	0.0027	0	0	0	0	0.0053	0	0.0053	0	0	0	0.0053	0	0.0053	0	0	0.0053	0	0.0053	0.0053	0	0	0.0053	0.0053	0	0.0053	0.0053	0.0053	0
	dN	0.0009	0.0009	0	0	0.0009	0	0	0.0009	0	0	0	0.0009	0	0	0	0	0.0009	0	0	0	0	0	0.0009	0	0	0	0	0	0	0.0009	0	0	0	0	0	0	0	0.0009	0.0009	0.0009	0.0009	0.0009	0.0009	0.0009	0.0009
	dS/dN	0.333333	0.169811	0	0	0.169811	0	0	0.169811	0	0	0	0.333333	0	0	0	0	0.333333	0	0	0	0	0	0	0	0	0	0	0	0	0.169811	0	0	0	0	0	0	0	0	0.169811	0.169811	0	0.169811	0.169811	0.169811	0
ndhC	dS	0.0231	0.0231	0.0231	0.0231	0.0231	0.035	0.0115	0.0231	0.0115	0	0	0	0	0.0114	0.0114	0	0.0114	0	0	0	0.0114	0.0114	0	0.0114	0	0	0.0114	0.0114	0	0.0114	0	0.0114	0.0114	0	0.0114	0.0114	0.0114	0	0.0114	0.023	0.0114	0.023	0.0114	0	0.0114
	dN	0.0036	0.0036	0.0036	0.0036	0.0036	0.0036	0	0.0036	0	0	0	0	0	0	0.0036	0	0.0036	0	0	0	0	0.0036	0	0.0036	0	0	0	0.0036	0	0.0036	0	0	0.0036	0	0.0036	0	0.0036	0	0.0036	0.0036	0	0.0036	0.0036	0	0.0036
	dS/dN	0.155844	0.155844	0.155844	0.155844	0.155844	0.102857	0	0.155844	0	0	0	0	0	0	0.315789	0	0.315789	0	0	0	0	0.315789	0	0.315789	0	0	0	0.315789	0	0.315789	0	0	0.315789	0	0.315789	0	0.315789	0	0.315789	0.156522	0	0.156522	0.315789	0	0.315789
ndhD	dS	0.0341	0.0284	0.0255	0.0284	0.0284	0.0255	0.0112	0.0342	0.0284	0.0112	0.0084	0.0112	0.0112	0.0084	0.0341	0.0169	0.0226	0.0028	0	0	0.0028	0.0284	0.0056	0.0169	0.0028	0.0028	0	0.0255	0.0084	0.0141	0	0.0028	0.0284	0.0056	0.0169	0.0028	0.0284	0.0056	0.0169	0.0255	0.0084	0.0141	0.0342	0.0284	0.0227
	dN	0.0062	0.0026	0.0026	0.0026	0.0035	0.0026	0.0035	0.0026	0.0026	0.0035	0.0035	0.0035	0.0044	0.0035	0.0044	0.0035	0.0053	0	0	0.0009	0	0.0009	0	0.0018	0	0.0009	0	0.0009	0	0.0018	0.0009	0	0.0009	0	0.0018	0.0009	0.0018	0.0009	0.0026	0.0009	0	0.0018	0.0009	0.0026	0.0018
	dS/dN	0.181818	0.0915493	0.101961	0.0915493	0.123239	0.101961	0.3125	0.0760234	0.0915493	0.3125	0.416667	0.3125	0.392857	0.416667	0.129032	0.207101	0.234513	0	0	0	0	0.0316901	0	0.106509	0	0.321429	0	0.0352941	0	0.12766	0	0	0.0316901	0	0.106509	0.321429	0.0633803	0.160714	0.153846	0.0352941	0	0.12766	0.0263158	0.0915493	0.0792952
ndhE	dS	0	0	0	0	0	0	0	0	0	0	0	0	0	0	0	0	0	0	0	0	0	0	0	0	0	0	0	0	0	0	0	0	0	0	0	0	0	0	0	0	0	0	0	0	0
	dN	0.0043	0.0043	0.0043	0.0043	0.0043	0.0043	0	0.0043	0	0.0087	0.0087	0.0087	0.0087	0.0087	0.0043	0.0087	0.0043	0	0	0	0	0.0043	0	0.0043	0	0	0	0.0043	0	0.0043	0	0	0.0043	0	0.0043	0	0.0043	0	0.0043	0.0043	0	0.0043	0.0043	0	0.0043
	dS/dN	0	0	0	0	0	0	0	0	0	0	0	0	0	0	0	0	0	0	0	0	0	0	0	0	0	0	0	0	0	0	0	0	0	0	0	0	0	0	0	0	0	0	0	0	0
ndhF	dS	0.0155	0.0116	0.0135	0.0155	0.0116	0.0135	0.0077	0.0135	0.0184	0.0077	0.0096	0.0116	0.0077	0.0096	0.0194	0.0096	0.0145	0.0019	0.0038	0	0.0019	0.0155	0.0019	0.0096	0.0058	0.0019	0	0.0174	0.0038	0.0115	0.0038	0.0058	0.0194	0.0058	0.0135	0.0019	0.0155	0.0019	0.0096	0.0174	0.0038	0.0115	0.0174	0.0223	0.0115
	dN	0.0089	0.0077	0.0071	0.0071	0.0077	0.0077	0.0029	0.0077	0.0092	0.0041	0.0035	0.0041	0.0041	0.0041	0.0089	0.0041	0.011	0.0006	0.0006	0	0.0012	0.0071	0	0.0101	0.0012	0.0006	0.0006	0.0065	0.0006	0.0095	0.0006	0.0018	0.0077	0.0006	0.0095	0.0012	0.0071	0	0.0101	0.0071	0.0012	0.0101	0.0071	0.0098	0.0101
	dS/dN	0.574194	0.663793	0.525926	0.458065	0.663793	0.57037	0.376623	0.57037	0.5	0.532468	0.364583	0.353448	0.532468	0.427083	0.458763	0.427083	0.758621	0.315789	0.157895	0	0.631579	0.458065	0	1.05208	0.206897	0.315789	0	0.373563	0.157895	0.826087	0.157895	0.310345	0.396907	0.103448	0.703704	0.631579	0.458065	0	1.05208	0.408046	0.315789	0.878261	0.408046	0.439462	0.878261
ndhG	dS	0.0075	0	0	0	0	0	0.0151	0	0.0306	0.0075	0.0075	0.0075	0.0075	0.0075	0.0228	0.0075	0.0384	0	0	0	0	0.0152	0	0.0307	0	0	0	0.0151	0	0.0306	0	0	0.0151	0	0.0306	0	0.0151	0	0.0306	0.0151	0	0.0306	0.0151	0.0306	0.0306
	dN	0.0076	0.005	0.0025	0.0025	0.0025	0.0025	0	0.0025	0.0076	0.0076	0.0051	0.0051	0.0051	0.0051	0.0076	0.0051	0.0101	0.0025	0.0025	0.0025	0.0025	0.005	0.0025	0.0076	0	0	0	0.0025	0	0.005	0	0	0.0025	0	0.005	0	0.0025	0	0.005	0.0025	0	0.005	0.0025	0.0076	0.005
	dS/dN	1.01333	0	0	0	0	0	0	0	0.248366	1.01333	0.68	0.68	0.68	0.68	0.333333	0.68	0.263021	0	0	0	0	0.328947	0	0.247557	0	0	0	0.165563	0	0.163399	0	0	0.165563	0	0.163399	0	0.165563	0	0.163399	0.165563	0	0.163399	0.165563	0.248366	0.163399
ndhH	dS	0.0188	0.015	0.015	0.015	0.015	0.015	0.0188	0.015	0.0188	0.0037	0.0037	0.0037	0.0037	0.0037	0.0226	0.0037	0.0075	0	0	0	0	0.0188	0	0.0037	0	0	0	0.0188	0	0.0037	0	0	0.0188	0	0.0037	0	0.0188	0	0.0037	0.0188	0	0.0037	0.0188	0.0226	0.0037
	dN	0	0	0	0	0	0	0.0011	0	0.0011	0	0	0	0	0	0.0011	0	0.0011	0	0	0	0	0.0011	0	0.0011	0	0	0	0.0011	0	0.0011	0	0	0.0011	0	0.0011	0	0.0011	0	0.0011	0.0011	0	0.0011	0.0011	0.0022	0.0011
	dS/dN	0	0	0	0	0	0	0.0585106	0	0.0585106	0	0	0	0	0	0.0486726	0	0.146667	0	0	0	0	0.0585106	0	0.297297	0	0	0	0.0585106	0	0.297297	0	0	0.0585106	0	0.297297	0	0.0585106	0	0.297297	0.0585106	0	0.297297	0.0585106	0.0973451	0.297297
ndhI	dS	0.0155	0.0077	0.0077	0.0077	0.0077	0.0077	0.0077	0.0077	0.0077	0.0077	0.0077	0.0077	0.0077	0.0077	0.0234	0.0077	0.0077	0	0	0	0	0.0155	0	0	0	0	0	0.0155	0	0	0	0	0.0155	0	0	0	0.0155	0	0	0.0155	0	0	0.0155	0.0155	0
	dN	0.0024	0	0	0	0	0	0	0	0	0.0024	0.0024	0.0024	0.0024	0.0024	0.0024	0.0024	0.0024	0	0	0	0	0	0	0	0	0	0	0	0	0	0	0	0	0	0	0	0	0	0	0	0	0	0	0	0
	dS/dN	0.154839	0	0	0	0	0	0	0	0	0.311688	0.311688	0.311688	0.311688	0.311688	0.102564	0.311688	0.311688	0	0	0	0	0	0	0	0	0	0	0	0	0	0	0	0	0	0	0	0	0	0	0	0	0	0	0	0
ndhJ	dS	0.0089	0.0089	0.0089	0.0089	0.0089	0.0089	0	0.0089	0	0	0	0	0	0	0.0089	0	0.0089	0	0	0	0	0.0089	0	0.0089	0	0	0	0.0089	0	0.0089	0	0	0.0089	0	0.0089	0	0.0089	0	0.0089	0.0089	0	0.0089	0.0089	0	0.0089
	dN	0	0	0	0	0	0	0	0	0	0	0	0	0	0	0	0	0	0	0	0	0	0	0	0	0	0	0	0	0	0	0	0	0	0	0	0	0	0	0	0	0	0	0	0	0
	dS/dN	0	0	0	0	0	0	0	0	0	0	0	0	0	0	0	0	0	0	0	0	0	0	0	0	0	0	0	0	0	0	0	0	0	0	0	0	0	0	0	0	0	0	0	0	0
ndhK	dS	0	0	0	0	0	0	0	0	0	0	0	0	0	0	0	0	0	0	0	0	0	0	0	0	0	0	0	0	0	0	0	0	0	0	0	0	0	0	0	0	0	0	0	0	0
	dN	0	0	0	0	0	0	0	0	0	0	0	0	0	0	0	0	0	0	0	0	0	0	0	0	0	0	0	0	0	0	0	0	0	0	0	0	0	0	0	0	0	0	0	0	0
	dS/dN	0	0	0	0	0	0	0	0	0	0	0	0	0	0	0	0	0	0	0	0	0	0	0	0	0	0	0	0	0	0	0	0	0	0	0	0	0	0	0	0	0	0	0	0	0
petA	dS	0.0087	0.0131	0.0087	0.0175	0.0131	0.0131	0	0.0087	0.0087	0.0043	0	0.0087	0.0043	0.0043	0.0087	0	0	0.0043	0.0043	0	0	0.0131	0.0043	0.0043	0.0087	0.0043	0.0043	0.0087	0	0	0.0043	0.0043	0.0175	0.0087	0.0087	0	0.0131	0.0043	0.0043	0.0131	0.0043	0.0043	0.0087	0.0087	0
	dN	0	0.0027	0.0027	0.0027	0.0027	0.0027	0.0014	0.0027	0.0027	0.0027	0.0027	0.0027	0.0027	0.0027	0.0014	0.0027	0.0027	0	0	0	0	0.0041	0	0	0	0	0	0.0041	0	0	0	0	0.0041	0	0	0	0.0041	0	0	0.0041	0	0	0.0041	0.0041	0
	dS/dN	0	0.206107	0.310345	0.154286	0.206107	0.206107	0	0.310345	0.310345	0.627907	0	0.310345	0.627907	0.627907	0.16092	0	0	0	0	0	0	0.312977	0	0	0	0	0	0.471264	0	0	0	0	0.234286	0	0	0	0.312977	0	0	0.312977	0	0	0.471264	0.471264	0
petB	dS	0.0062	0.0062	0.0062	0.0062	0	0.0062	0	0.0062	0.0125	0	0	0	0.0062	0	0.0062	0	0.0062	0	0	0.0062	0	0.0062	0	0.0062	0	0.0062	0	0.0062	0	0.0062	0.0062	0	0.0062	0	0.0062	0.0062	0	0.0062	0.0125	0.0062	0	0.0062	0.0062	0.0125	0.0062
	dN	0.0021	0.0021	0.0041	0.0041	0	0.0021	0.0021	0.0021	0.0021	0	0.0021	0.0021	0.0021	0	0	0	0	0.0021	0.0021	0.0021	0	0	0	0	0	0.0041	0.0021	0.0021	0.0021	0.0021	0.0041	0.0021	0.0021	0.0021	0.0021	0.0021	0.0021	0.0021	0.0021	0	0	0	0	0	0
	dS/dN	0.33871	0.33871	0.66129	0.66129	0	0.33871	0	0.33871	0.168	0	0	0	0.33871	0	0	0	0	0	0	0.33871	0	0	0	0	0	0.66129	0	0.33871	0	0.33871	0.66129	0	0.33871	0	0.33871	0.33871	0	0.33871	0.168	0	0	0	0	0	0
petD	dS	0.0077	0.0077	0.0077	0.0077	0.0077	0.0077	0.0077	0.0077	0.0077	0	0	0	0	0	0.0155	0	0	0	0	0	0	0.0156	0	0	0	0	0	0.0156	0	0	0	0	0.0156	0	0	0	0.0156	0	0	0.0156	0	0	0.0156	0.0156	0
	dN	0.0026	0	0	0	0	0	0	0	0	0.0026	0.0026	0.0026	0.0026	0.0026	0.0026	0.0026	0.0026	0	0	0	0	0	0	0	0	0	0	0	0	0	0	0	0	0	0	0	0	0	0	0	0	0	0	0	0
	dS/dN	0.337662	0	0	0	0	0	0	0	0	0	0	0	0	0	0.167742	0	0	0	0	0	0	0	0	0	0	0	0	0	0	0	0	0	0	0	0	0	0	0	0	0	0	0	0	0	0
petG	dS	0	0	0	0.0321	0	0	0	0	0	0	0	0.0321	0	0	0	0	0	0	0.0321	0	0	0	0	0	0.0321	0	0	0	0	0	0.0321	0.0321	0.0321	0.0321	0.0321	0	0	0	0	0	0	0	0	0	0
	dN	0	0	0	0	0	0	0	0	0	0	0	0	0	0	0	0	0	0	0	0	0	0	0	0	0	0	0	0	0	0	0	0	0	0	0	0	0	0	0	0	0	0	0	0	0
	dS/dN	0	0	0	0	0	0	0	0	0	0	0	0	0	0	0	0	0	0	0	0	0	0	0	0	0	0	0	0	0	0	0	0	0	0	0	0	0	0	0	0	0	0	0	0	0
psaA	dS	0	0.0059	0.0059	0.672	0.672	0.672	0	0.672	0.672	0.0059	0.0059	0.6705	0.6705	0.6705	0	0.6705	0.6705	0	0.6819	0.6819	0.6819	0.0059	0.6819	0.6819	0.683	0.683	0.683	0.0059	0.683	0.683	0	0	0.6705	0	0	0	0.6705	0	0	0.6705	0	0	0.6705	0.6705	0
	dN	0.0017	0.0034	0.0017	0.7213	0.7213	0.7213	0.0017	0.7213	0.7213	0.0017	0	0.7173	0.7173	0.7173	0	0.7173	0.7173	0.0017	0.7183	0.7183	0.7183	0.0017	0.7183	0.7183	0.718	0.718	0.718	0	0.718	0.718	0	0	0.7173	0	0	0	0.7173	0	0	0.7173	0	0	0.7173	0.7173	0
	dS/dN	0	0.576271	0.288136	1.07336	1.07336	1.07336	0	1.07336	1.07336	0.288136	0	1.0698	1.0698	1.0698	0	1.0698	1.0698	0	1.05338	1.05338	1.05338	0.288136	1.05338	1.05338	1.05124	1.05124	1.05124	0	1.05124	1.05124	0	0	1.0698	0	0	0	1.0698	0	0	1.0698	0	0	1.0698	1.0698	0
psaB	dS	0.002	0.0079	0.0039	0.0059	0.0039	0.0039	0.002	0.0039	0.0039	0.0059	0.002	0.0039	0.002	0.002	0	0.002	0.002	0.0039	0.0059	0.0039	0.0039	0.0059	0.0039	0.0079	0.002	0	0	0.002	0	0.0039	0.002	0.002	0.0039	0.002	0.0059	0	0.002	0	0.0039	0.002	0	0.0039	0.002	0.002	0.0039
	dN	0	0.0006	0.0006	0.0006	0.0006	0.0006	0	0.0006	0	0.0006	0.0006	0.0006	0.0006	0.0006	0	0.0006	0	0	0	0	0	0.0006	0	0.0006	0	0	0	0.0006	0	0.0006	0	0	0.0006	0	0.0006	0	0.0006	0	0.0006	0.0006	0	0.0006	0.0006	0	0.0006
	dS/dN	0	0.0759494	0.153846	0.101695	0.153846	0.153846	0	0.153846	0	0.101695	0.3	0.153846	0.3	0.3	0	0.3	0	0	0	0	0	0.101695	0	0.0759494	0	0	0	0.3	0	0.153846	0	0	0.153846	0	0.101695	0	0.3	0	0.153846	0.3	0	0.153846	0.3	0	0.153846
psaC	dS	0.0169	0.0343	0.0343	0.0343	0.0343	0.0343	0.0169	0.0343	0.0343	0.0169	0.0169	0.0169	0.0169	0.0169	0.0343	0.0169	0.0169	0	0	0	0	0.0169	0	0	0	0	0	0.0169	0	0	0	0	0.0169	0	0	0	0.0169	0	0	0.0169	0	0	0.0169	0.0169	0
	dN	0	0	0	0	0	0	0	0	0	0	0	0	0	0	0	0	0	0	0	0	0	0	0	0	0	0	0	0	0	0	0	0	0	0	0	0	0	0	0	0	0	0	0	0	0
	dS/dN	0	0	0	0	0	0	0	0	0	0	0	0	0	0	0	0	0	0	0	0	0	0	0	0	0	0	0	0	0	0	0	0	0	0	0	0	0	0	0	0	0	0	0	0	0
psaJ	dS	0	0	0	0	0	0	0	0	0	0	0	0	0	0	0	0	0	0	0	0	0	0	0	0	0	0	0	0	0	0	0	0	0	0	0	0	0	0	0	0	0	0	0	0	0
	dN	0.0205	0.0102	0.0102	0.0102	0.0102	0.0102	0.0102	0.0102	0.0205	0.0102	0.0102	0.0102	0.0102	0.0102	0.0102	0.0102	0	0	0	0	0	0	0	0.0102	0	0	0	0	0	0.0102	0	0	0	0	0.0102	0	0	0	0.0102	0	0	0.0102	0	0.0102	0.0102
	dS/dN	0	0	0	0	0	0	0	0	0	0	0	0	0	0	0	0	0	0	0	0	0	0	0	0	0	0	0	0	0	0	0	0	0	0	0	0	0	0	0	0	0	0	0	0	0
psbA	dS	0.0323	0.02	0.02	0.02	0.02	0.02	0.008	0.02	0.0364	0.0119	0.0119	0.0119	0.0119	0.0119	0.0323	0.0119	0.024	0	0	0	0	0.02	0	0.02	0	0	0	0.02	0	0.02	0	0	0.02	0	0.02	0	0.02	0	0.02	0.02	0	0.02	0.02	0.0364	0.02
	dN	0.0037	0.0037	0.0037	0.0037	0.0037	0.0037	0	0.0037	0.0037	0	0	0	0	0	0.0037	0	0.0025	0	0	0	0	0.0037	0	0.0025	0	0	0	0.0037	0	0.0025	0	0	0.0037	0	0.0025	0	0.0037	0	0.0025	0.0037	0	0.0025	0.0037	0.0037	0.0025
	dS/dN	0.114551	0.185	0.185	0.185	0.185	0.185	0	0.185	0.101648	0	0	0	0	0	0.114551	0	0.104167	0	0	0	0	0.185	0	0.125	0	0	0	0.185	0	0.125	0	0	0.185	0	0.125	0	0.185	0	0.125	0.185	0	0.125	0.185	0.101648	0.125
psbB	dS	0.011	0.0082	0.011	0.011	0.0082	0.0082	0.0082	0.0082	0.0137	0.0027	0.0055	0.0055	0.0027	0.0027	0.0082	0.0027	0.0082	0.0027	0.0027	0	0	0.0055	0	0.0055	0	0.0027	0.0027	0.0082	0.0027	0.0082	0.0027	0.0027	0.0082	0.0027	0.0082	0	0.0055	0	0.0055	0.0055	0	0.0055	0.0055	0.0082	0.0055
	dN	0.0009	0.0009	0.0009	0.0009	0.0009	0.0009	0.0009	0.0009	0.0009	0	0	0	0	0	0	0	0	0	0	0	0	0	0	0	0	0	0	0	0	0	0	0	0	0	0	0	0	0	0	0	0	0	0	0	0
	dS/dN	0.0818182	0.109756	0.0818182	0.0818182	0.109756	0.109756	0.109756	0.109756	0.0656934	0	0	0	0	0	0	0	0	0	0	0	0	0	0	0	0	0	0	0	0	0	0	0	0	0	0	0	0	0	0	0	0	0	0	0	0
psbC	dS	0.0118	0.0148	0.0148	0.0148	0.0148	0.0148	0.0059	0.0148	0.0208	0.0088	0.0088	0.0088	0.0088	0.0088	0.0118	0.0088	0.0148	0	0	0	0	0.0118	0	0.0178	0	0	0	0.0118	0	0.0178	0	0	0.0118	0	0.0178	0	0.0118	0	0.0178	0.0118	0	0.0178	0.0118	0.0208	0.0178
	dN	0	0.001	0.001	0.001	0.001	0.001	0	0.001	0	0.001	0.001	0.001	0.001	0.001	0	0.001	0	0	0	0	0	0.001	0	0.001	0	0	0	0.001	0	0.001	0	0	0.001	0	0.001	0	0.001	0	0.001	0.001	0	0.001	0.001	0	0.001
	dS/dN	0	0.0675676	0.0675676	0.0675676	0.0675676	0.0675676	0	0.0675676	0	0.113636	0.113636	0.113636	0.113636	0.113636	0	0.113636	0	0	0	0	0	0.0847458	0	0.0561798	0	0	0	0.0847458	0	0.0561798	0	0	0.0847458	0	0.0561798	0	0.0847458	0	0.0561798	0.0847458	0	0.0561798	0.0847458	0	0.0561798
psbD	dS	0.008	0.016	0.012	0.012	0.016	0.012	0.004	0.012	0.008	0.008	0.004	0.004	0.008	0.004	0.004	0.004	0.008	0.004	0.004	0.008	0.004	0.012	0.004	0.016	0	0.004	0	0.008	0	0.012	0.004	0	0.008	0	0.012	0.004	0.012	0.004	0.016	0.008	0	0.012	0.008	0.004	0.012
	dN	0	0	0	0	0	0	0	0	0	0	0	0	0	0	0	0	0	0	0	0	0	0	0	0	0	0	0	0	0	0	0	0	0	0	0	0	0	0	0	0	0	0	0	0	0
	dS/dN	0	0	0	0	0	0	0	0	0	0	0	0	0	0	0	0	0	0	0	0	0	0	0	0	0	0	0	0	0	0	0	0	0	0	0	0	0	0	0	0	0	0	0	0	0
psbE	dS	0.033	0.033	0.033	0.033	0.033	0.033	0	0.033	0	0	0	0	0	0	0.033	0	0.033	0	0	0	0	0.033	0	0.033	0	0	0	0.033	0	0.033	0	0	0.033	0	0.033	0	0.033	0	0.033	0.033	0	0.033	0.033	0	0.033
	dN	0	0	0	0	0	0	0	0	0	0	0	0	0	0	0	0	0	0	0	0	0	0	0	0	0	0	0	0	0	0	0	0	0	0	0	0	0	0	0	0	0	0	0	0	0
	dS/dN	0	0	0	0	0	0	0	0	0	0	0	0	0	0	0	0	0	0	0	0	0	0	0	0	0	0	0	0	0	0	0	0	0	0	0	0	0	0	0	0	0	0	0	0	0
psbF	dS	0	0	0	0	0	0	0	0	0	0	0	0	0	0	0	0	0	0	0	0	0	0	0	0	0	0	0	0	0	0	0	0	0	0	0	0	0	0	0	0	0	0	0	0	0
	dN	0	0	0	0	0	0	0	0	0	0	0	0	0	0	0	0	0	0	0	0	0	0	0	0	0	0	0	0	0	0	0	0	0	0	0	0	0	0	0	0	0	0	0	0	0
	dS/dN	0	0	0	0	0	0	0	0	0	0	0	0	0	0	0	0	0	0	0	0	0	0	0	0	0	0	0	0	0	0	0	0	0	0	0	0	0	0	0	0	0	0	0	0	0
psbH	dS	0.0182	0	0	0	0	0	0.0181	0	0.0182	0.0182	0.0182	0.0182	0.0182	0.0182	0.0367	0.0182	0.0369	0	0	0	0	0.0181	0	0.0182	0	0	0	0.0181	0	0.0182	0	0	0.0181	0	0.0182	0	0.0181	0	0.0182	0.0181	0	0.0182	0.0181	0.0367	0.0182
	dN	0.006	0.006	0.006	0.006	0.006	0.006	0.0121	0.006	0.006	0	0	0	0	0	0.006	0	0	0	0	0	0	0.006	0	0	0	0	0	0.006	0	0	0	0	0.006	0	0	0	0.006	0	0	0.006	0	0	0.006	0.006	0
	dS/dN	0.32967	0	0	0	0	0	0.668508	0	0.32967	0	0	0	0	0	0.163488	0	0	0	0	0	0	0.331492	0	0	0	0	0	0.331492	0	0	0	0	0.331492	0	0	0	0.331492	0	0	0.331492	0	0	0.331492	0.163488	0
psbI	dS	0	0	0	0	0	0	0	0	0	0	0	0	0	0	0	0	0	0	0	0	0	0	0	0	0	0	0	0	0	0	0	0	0	0	0	0	0	0	0	0	0	0	0	0	0
	dN	0.0124	0.0124	0.0124	0.0124	0.0124	0.0124	0	0.0124	0	0	0	0	0	0	0.0124	0	0.0124	0	0	0	0	0.0124	0	0.0124	0	0	0	0.0124	0	0.0124	0	0	0.0124	0	0.0124	0	0.0124	0	0.0124	0.0124	0	0.0124	0.0124	0	0.0124
	dS/dN	0	0	0	0	0	0	0	0	0	0	0	0	0	0	0	0	0	0	0	0	0	0	0	0	0	0	0	0	0	0	0	0	0	0	0	0	0	0	0	0	0	0	0	0	0
psbJ	dS	0	0	0	0	0	0	0	0	0	0	0	0	0	0	0	0	0	0	0	0	0	0	0	0	0	0	0	0	0	0	0	0	0	0	0	0	0	0	0	0	0	0	0	0	0
	dN	0	0	0	0	0	0	0	0	0	0	0	0	0	0	0	0	0	0	0	0	0	0	0	0	0	0	0	0	0	0	0	0	0	0	0	0	0	0	0	0	0	0	0	0	0
	dS/dN	0	0	0	0	0	0	0	0	0	0	0	0	0	0	0	0	0	0	0	0	0	0	0	0	0	0	0	0	0	0	0	0	0	0	0	0	0	0	0	0	0	0	0	0	0
psbK	dS	0	0	0	0	0	0	0	0	0	0	0	0	0	0	0	0	0	0	0	0	0	0	0	0	0	0	0	0	0	0	0	0	0	0	0	0	0	0	0	0	0	0	0	0	0
	dN	0	0	0	0	0	0	0	0	0	0	0	0	0	0	0	0	0	0	0	0	0	0	0	0	0	0	0	0	0	0	0	0	0	0	0	0	0	0	0	0	0	0	0	0	0
	dS/dN	0	0	0	0	0	0	0	0	0	0	0	0	0	0	0	0	0	0	0	0	0	0	0	0	0	0	0	0	0	0	0	0	0	0	0	0	0	0	0	0	0	0	0	0	0
psbL	dS	0	0	0	0	0	0	0	0	0	0	0	0	0	0	0	0	0	0	0	0	0	0	0	0	0	0	0	0	0	0	0	0	0	0	0	0	0	0	0	0	0	0	0	0	0
	dN	0	0	0	0	0	0	0	0	0	0	0	0	0	0	0	0	0	0	0	0	0	0	0	0	0	0	0	0	0	0	0	0	0	0	0	0	0	0	0	0	0	0	0	0	0
	dS/dN	0	0	0	0	0	0	0	0	0	0	0	0	0	0	0	0	0	0	0	0	0	0	0	0	0	0	0	0	0	0	0	0	0	0	0	0	0	0	0	0	0	0	0	0	0
psbM	dS	0	0	0	0	0	0	0	0	0	0	0	0	0	0	0	0	0	0	0	0	0	0	0	0	0	0	0	0	0	0	0	0	0	0	0	0	0	0	0	0	0	0	0	0	0
	dN	0	0	0	0	0	0	0	0	0	0	0	0	0	0	0	0	0	0	0	0	0	0	0	0	0	0	0	0	0	0	0	0	0	0	0	0	0	0	0	0	0	0	0	0	0
	dS/dN	0	0	0	0	0	0	0	0	0	0	0	0	0	0	0	0	0	0	0	0	0	0	0	0	0	0	0	0	0	0	0	0	0	0	0	0	0	0	0	0	0	0	0	0	0
psbT	dS	0	0	0	0	0	0	0	0	0	0	0	0	0	0	0	0	0	0	0	0	0	0	0	0	0	0	0	0	0	0	0	0	0	0	0	0	0	0	0	0	0	0	0	0	0
	dN	0	0	0	0	0	0	0	0	0	0	0	0	0	0	0	0	0	0	0	0	0	0	0	0	0	0	0	0	0	0	0	0	0	0	0	0	0	0	0	0	0	0	0	0	0
	dS/dN	0	0	0	0	0	0	0	0	0	0	0	0	0	0	0	0	0	0	0	0	0	0	0	0	0	0	0	0	0	0	0	0	0	0	0	0	0	0	0	0	0	0	0	0	0
psbZ	dS	0	0	0	0	0	0	0	0	0	0	0	0	0	0	0	0	0	0	0	0	0	0	0	0	0	0	0	0	0	0	0	0	0	0	0	0	0	0	0	0	0	0	0	0	0
	dN	0	0	0	0	0	0	0	0	0	0	0	0	0	0	0	0	0	0	0	0	0	0	0	0	0	0	0	0	0	0	0	0	0	0	0	0	0	0	0	0	0	0	0	0	0
	dS/dN	0	0	0	0	0	0	0	0	0	0	0	0	0	0	0	0	0	0	0	0	0	0	0	0	0	0	0	0	0	0	0	0	0	0	0	0	0	0	0	0	0	0	0	0	0
rbcL	dS	0.0087	0.0058	0.0058	0.0058	0.0058	0.0058	0.0058	0.0058	0.0117	0.0029	0.0029	0.0029	0.0029	0.0029	0.0088	0.0029	0.0088	0	0	0	0	0.0058	0	0.0058	0	0	0	0.0058	0	0.0058	0	0	0.0058	0	0.0058	0	0.0058	0	0.0058	0.0058	0	0.0058	0.0058	0.0117	0.0058
	dN	0.0037	0.0028	0.0028	0.0037	0.0028	0.0028	0.0028	0.0028	0.0046	0.0009	0.0009	0.0018	0.0009	0.0009	0.0028	0.0009	0.0009	0	0.0009	0	0	0.0037	0	0.0018	0.0009	0	0	0.0037	0	0.0018	0.0009	0.0009	0.0046	0.0009	0.0009	0	0.0037	0	0.0018	0.0037	0	0.0018	0.0037	0.0037	0.0018
	dS/dN	0.425287	0.482759	0.482759	0.637931	0.482759	0.482759	0.482759	0.482759	0.393162	0.310345	0.310345	0.62069	0.310345	0.310345	0.318182	0.310345	0.102273	0	0	0	0	0.637931	0	0.310345	0	0	0	0.637931	0	0.310345	0	0	1	0	0.155172	0	0.637931	0	0.310345	0.637931	0	0.310345	0.637931	0.316239	0.310345
rpl2	dS	0	0	0	0	0	0	0	0	0	0	0	0	0	0	0	0	0	0	0	0	0	0	0	0	0	0	0	0	0	0	0	0	0	0	0	0	0	0	0	0	0	0	0	0	0
	dN	0	0	0	0	0	0	0	0	0	0	0	0	0	0	0	0	0	0	0	0	0	0	0	0	0	0	0	0	0	0	0	0	0	0	0	0	0	0	0	0	0	0	0	0	0
	dS/dN	0	0	0	0	0	0	0	0	0	0	0	0	0	0	0	0	0	0	0	0	0	0	0	0	0	0	0	0	0	0	0	0	0	0	0	0	0	0	0	0	0	0	0	0	0
rpl14	dS	0	0	0	0	0	0	0	0	0	0	0	0	0	0	0	0	0	0	0	0	0	0	0	0	0	0	0	0	0	0	0	0	0	0	0	0	0	0	0	0	0	0	0	0	0
	dN	0	0	0	0	0	0	0	0	0	0	0	0	0	0	0	0	0	0	0	0	0	0	0	0	0	0	0	0	0	0	0	0	0	0	0	0	0	0	0	0	0	0	0	0	0
	dS/dN	0	0	0	0	0	0	0	0	0	0	0	0	0	0	0	0	0	0	0	0	0	0	0	0	0	0	0	0	0	0	0	0	0	0	0	0	0	0	0	0	0	0	0	0	0
rpl16	dS	0.0191	0.0288	0.0288	0.0288	0.0288	0.0288	0.059	0.0288	0.0191	0.0095	0.0095	0.0095	0.0095	0.0095	0.059	0.0095	0	0	0	0	0	0.0488	0	0.0095	0	0	0	0.0488	0	0.0095	0	0	0.0488	0	0.0095	0	0.0488	0	0.0095	0.0488	0	0.0095	0.0488	0.059	0.0095
	dN	0	0	0	0	0	0	0.0034	0	0.0034	0	0	0	0	0	0.0034	0	0.0034	0	0	0	0	0.0034	0	0.0034	0	0	0	0.0034	0	0.0034	0	0	0.0034	0	0.0034	0	0.0034	0	0.0034	0.0034	0	0.0034	0.0034	0.0068	0.0034
	dS/dN	0	0	0	0	0	0	0.0576271	0	0.17801	0	0	0	0	0	0.0576271	0	0	0	0	0	0	0.0696721	0	0.357895	0	0	0	0.0696721	0	0.357895	0	0	0.0696721	0	0.357895	0	0.0696721	0	0.357895	0.0696721	0	0.357895	0.0696721	0.115254	0.357895
rpl20	dS	0.0039	0.0107	0.0107	0.0107	0.0107	0.0107	0	0.0107	0	0.0107	0.0107	0.0107	0.0107	0.0107	0	0.0107	0	0	0	0	0	0.0107	0	0.0107	0	0	0	0.0107	0	0.0107	0	0	0.0107	0	0.0107	0	0.0107	0	0.0107	0.0107	0	0.0107	0.0107	0	0.0107
	dN	0	0.0039	0.0039	0.0039	0.0039	0.0039	0	0.0039	0.0039	0	0	0	0	0	0.0039	0	0	0	0	0	0	0.0039	0	0	0	0	0	0.0039	0	0	0	0	0.0039	0	0	0	0.0039	0	0	0.0039	0	0	0.0039	0.0039	0
	dS/dN	0	0.364486	0.364486	0.364486	0.364486	0.364486	0	0.364486	0	0	0	0	0	0	0	0	0	0	0	0	0	0.364486	0	0	0	0	0	0.364486	0	0	0	0	0.364486	0	0	0	0.364486	0	0	0.364486	0	0	0.364486	0	0
rpl22	dS	0	0	0	0	0	0	0	0	0.0179	0	0	0	0	0	0	0	0.0179	0	0	0	0	0	0	0.0179	0	0	0	0	0	0.0179	0	0	0	0	0.0179	0	0	0	0.0179	0	0	0.0179	0	0.0179	0.0179
	dN	0.011	0	0	0	0	0	0	0	0	0.011	0.011	0.011	0.011	0.011	0.011	0.011	0.011	0	0	0	0	0	0	0	0	0	0	0	0	0	0	0	0	0	0	0	0	0	0	0	0	0	0	0	0
	dS/dN	0	0	0	0	0	0	0	0	0	0	0	0	0	0	0	0	0.614525	0	0	0	0	0	0	0	0	0	0	0	0	0	0	0	0	0	0	0	0	0	0	0	0	0	0	0	0
rpl23	dS	0	0	0	0	0	0	0	0	0	0	0	0	0	0	0	0	0	0	0	0	0	0	0	0	0	0	0	0	0	0	0	0	0	0	0	0	0	0	0	0	0	0	0	0	0
	dN	0	0	0	0	0	0	0	0	0	0	0	0	0	0	0	0	0	0	0	0	0	0	0	0	0	0	0	0	0	0	0	0	0	0	0	0	0	0	0	0	0	0	0	0	0
	dS/dN	0	0	0	0	0	0	0	0	0	0	0	0	0	0	0	0	0	0	0	0	0	0	0	0	0	0	0	0	0	0	0	0	0	0	0	0	0	0	0	0	0	0	0	0	0
rpl32	dS	0	0.0279	0.0279	0.0569	0.0279	0.0279	0.0278	0.0279	0.0279	0.028	0.028	0.0572	0.028	0.028	0.0279	0.028	0.028	0.028	0.028	0.028	0	0.0569	0	0.028	0.0572	0	0.028	0.0569	0.028	0	0.0572	0.028	0.0871	0.028	0.0572	0.028	0.0569	0.028	0	0.0569	0	0.028	0.0569	0.0569	0.028
	dN	0.0076	0.0076	0.0076	0.0076	0.0076	0.0076	0	0.0076	0.0076	0	0	0	0	0	0.0076	0	0	0	0	0	0	0.0076	0	0	0	0	0	0.0076	0	0	0	0	0.0076	0	0	0	0.0076	0	0	0.0076	0	0	0.0076	0.0076	0
	dS/dN	0	0.272401	0.272401	0.133568	0.272401	0.272401	0	0.272401	0.272401	0	0	0	0	0	0.272401	0	0	0	0	0	0	0.133568	0	0	0	0	0	0.133568	0	0	0	0	0.087256	0	0	0	0.133568	0	0	0.133568	0	0	0.133568	0.133568	0
rpl33	dS	0	0	0	0	0	0	0	0	0	0	0	0	0	0	0	0	0	0	0	0	0	0	0	0	0	0	0	0	0	0	0	0	0	0	0	0	0	0	0	0	0	0	0	0	0
	dN	0	0	0	0	0	0	0	0	0	0	0	0	0	0	0	0	0	0	0	0	0	0	0	0	0	0	0	0	0	0	0	0	0	0	0	0	0	0	0	0	0	0	0	0	0
	dS/dN	0	0	0	0	0	0	0	0	0	0	0	0	0	0	0	0	0	0	0	0	0	0	0	0	0	0	0	0	0	0	0	0	0	0	0	0	0	0	0	0	0	0	0	0	0
rpl36	dS	0	0	0	0	0	0	0	0	0	0	0	0	0	0	0	0	0	0	0	0	0	0	0	0	0	0	0	0	0	0	0	0	0	0	0	0	0	0	0	0	0	0	0	0	0
	dN	0	0	0	0	0	0	0	0	0	0	0	0	0	0	0	0	0	0	0	0	0	0	0	0	0	0	0	0	0	0	0	0	0	0	0	0	0	0	0	0	0	0	0	0	0
	dS/dN	0	0	0	0	0	0	0	0	0	0	0	0	0	0	0	0	0	0	0	0	0	0	0	0	0	0	0	0	0	0	0	0	0	0	0	0	0	0	0	0	0	0	0	0	0
rpoA	dS	0.0135	0.018	0.018	0.0226	0.018	0.018	0.0135	0.018	0.0227	0.0044	0.0044	0.0089	0.0044	0.0044	0.018	0.0044	0.0089	0	0.0044	0	0	0.0225	0	0.0134	0.0044	0	0	0.0225	0	0.0134	0.0044	0.0044	0.0271	0.0044	0.018	0	0.0225	0	0.0134	0.0225	0	0.0134	0.0225	0.0272	0.0134
	dN	0.0063	0.0089	0.0089	0.0089	0.0089	0.0102	0.0038	0.0089	0.0025	0.0102	0.0102	0.0102	0.0102	0.0115	0.0076	0.0102	0.0038	0.0025	0	0.0025	0.0013	0.0102	0	0.0063	0.0025	0	0.0038	0.0102	0.0025	0.0063	0.0025	0.0013	0.0102	0	0.0063	0.0038	0.0102	0.0025	0.0063	0.0115	0.0013	0.0076	0.0102	0.0038	0.0063
	dS/dN	0.466667	0.494444	0.494444	0.393805	0.494444	0.566667	0.281481	0.494444	0.110132	2.31818	2.31818	1.14607	2.31818	2.61364	0.422222	2.31818	0.426966	0	0	0	0	0.453333	0	0.470149	0.568182	0	0	0.453333	0	0.470149	0.568182	0.295455	0.376384	0	0.35	0	0.453333	0	0.470149	0.511111	0	0.567164	0.453333	0.139706	0.470149
rpoB	dS	0.0093	0.0107	0.012	0.012	0.0107	0.0107	0.0066	0.0107	0.0134	0.0013	0.0027	0.0027	0.0013	0.0013	0.008	0.0013	0.0093	0.0013	0.0013	0	0	0.0093	0	0.0107	0	0.0013	0.0013	0.0107	0.0013	0.012	0.0013	0.0013	0.0107	0.0013	0.012	0	0.0093	0	0.0107	0.0093	0	0.0107	0.0093	0.0093	0.0107
	dN	0.0016	0.0016	0.0024	0.0024	0.0016	0.0016	0.0012	0.0016	0.0029	0	0.0008	0.0008	0	0	0.0012	0	0.0012	0.0008	0.0008	0	0	0.0012	0	0.0012	0	0.0008	0.0008	0.0012	0.0008	0.0012	0.0008	0.0008	0.0012	0.0008	0.0012	0	0.0012	0	0.0012	0.0012	0	0.0012	0.0012	0.0016	0.0012
	dS/dN	0.172043	0.149533	0.2	0.2	0.149533	0.149533	0.181818	0.149533	0.216418	0	0.296296	0.296296	0	0	0.15	0	0.129032	0.615385	0.615385	0	0	0.129032	0	0.11215	0	0.615385	0.615385	0.11215	0.615385	0.1	0.615385	0.615385	0.11215	0.615385	0.1	0	0.129032	0	0.11215	0.129032	0	0.11215	0.129032	0.172043	0.11215
rpoC1	dS	0.0113	0.0113	0.0113	0.0113	0.0134	0.0124	0.0134	0.0113	0.0144	0.002	0.002	0.002	0.0041	0.0031	0.0103	0.002	0.0051	0.002	0.002	0.002	0.001	0.0103	0	0.0051	0	0.0041	0.0031	0.0103	0.002	0.0051	0.0041	0.0031	0.0103	0.002	0.0051	0.0031	0.0124	0.002	0.0072	0.0113	0.001	0.0062	0.0103	0.0134	0.0051
	dN	0.0013	0.0026	0.0026	0.0032	0.0026	0.0026	0.0013	0.0026	0.0019	0.0013	0.0013	0.0019	0.0013	0.0013	0.0026	0.0013	0.0006	0.0013	0.0006	0.0013	0	0.0038	0	0.0019	0.0019	0	0.0013	0.0026	0.0013	0.0019	0.0019	0.0006	0.0045	0.0006	0.0026	0.0013	0.0026	0.0013	0.0019	0.0038	0	0.0019	0.0038	0.0032	0.0019
	dS/dN	0.115044	0.230088	0.230088	0.283186	0.19403	0.209677	0.0970149	0.230088	0.131944	0.65	0.65	0.95	0.317073	0.419355	0.252427	0.65	0.117647	0.65	0.3	0.65	0	0.368932	0	0.372549	0	0	0.419355	0.252427	0.65	0.372549	0.463415	0.193548	0.436893	0.3	0.509804	0.419355	0.209677	0.65	0.263889	0.336283	0	0.306452	0.368932	0.238806	0.372549
rpoC2	dS	0.0113	0.0113	0.0113	0.0113	0.0134	0.0124	0.0134	0.0113	0.0144	0.002	0.002	0.002	0.0041	0.0031	0.0103	0.002	0.0051	0.002	0.002	0.002	0.001	0.0103	0	0.0051	0	0.0041	0.0031	0.0103	0.002	0.0051	0.0041	0.0031	0.0103	0.002	0.0051	0.0031	0.0124	0.002	0.0072	0.0113	0.001	0.0062	0.0103	0.0134	0.0051
	dN	0.0051	0.0054	0.0057	0.0057	0.0054	0.0054	0.0029	0.0054	0.0054	0.0029	0.0032	0.0032	0.0029	0.0029	0.0041	0.0029	0.0035	0.0022	0.0022	0.0006	0.0006	0.0044	0.0006	0.0038	0	0.0022	0.0022	0.0048	0.0022	0.0041	0.0022	0.0022	0.0048	0.0022	0.0041	0.0006	0.0045	0.0006	0.0038	0.0044	0.0006	0.0038	0.0044	0.0045	0.0032
	dS/dN	0.451327	0.477876	0.504425	0.504425	0.402985	0.435484	0.216418	0.477876	0.375	1.45	1.6	1.6	0.707317	0.935484	0.398058	1.45	0.686275	1.1	1.1	0.3	0.6	0.427184	0	0.745098	0	0.536585	0.709677	0.466019	1.1	0.803922	0.536585	0.709677	0.466019	1.1	0.803922	0.193548	0.362903	0.3	0.527778	0.389381	0.6	0.612903	0.427184	0.335821	0.627451
rps2	dS	0.0061	0.0061	0.0061	0.0122	0.0061	0.0061	0.0122	0.0061	0.0122	0	0	0.0061	0	0	0.0061	0	0.0061	0	0.0061	0	0	0.0061	0	0.0061	0.0061	0	0	0.0061	0	0.0061	0.0061	0.0061	0.0122	0.0061	0.0122	0	0.0061	0	0.0061	0.0061	0	0.0061	0.0061	0.0122	0.0061
	dN	0	0	0	0	0.0018	0	0	0	0.0018	0	0	0	0.0018	0	0	0	0.0018	0	0	0.0018	0	0	0	0.0018	0	0.0018	0	0	0	0.0018	0.0018	0	0	0	0.0018	0.0018	0.0018	0.0018	0.0037	0	0	0.0018	0	0.0018	0.0018
	dS/dN	0	0	0	0	0.295082	0	0	0	0.147541	0	0	0	0	0	0	0	0.295082	0	0	0	0	0	0	0.295082	0	0	0	0	0	0.295082	0.295082	0	0	0	0.147541	0	0.295082	0	0.606557	0	0	0.295082	0	0.147541	0.295082
rps3	dS	0.0273	0.0203	0.0204	0.0204	0.0204	0.0204	0.0205	0.0204	0.0343	0.0067	0.0067	0.0067	0.0067	0.0067	0.0486	0.0067	0.0342	0	0	0	0	0.0413	0	0.0271	0	0	0	0.0414	0	0.0272	0	0	0.0414	0	0.0272	0	0.0414	0	0.0272	0.0414	0	0.0272	0.0414	0.0414	0.0272
	dN	0.0099	0.0079	0.0059	0.0059	0.0059	0.0059	0.002	0.0059	0.0059	0.0059	0.004	0.004	0.004	0.004	0.0079	0.004	0.004	0.002	0.002	0.002	0.002	0.0059	0.002	0.002	0	0	0	0.0039	0	0	0	0	0.0039	0	0	0	0.0039	0	0	0.0039	0	0	0.0039	0.0039	0
	dS/dN	0.362637	0.389163	0.289216	0.289216	0.289216	0.289216	0.097561	0.289216	0.172012	0.880597	0.597015	0.597015	0.597015	0.597015	0.162551	0.597015	0.116959	0	0	0	0	0.142857	0	0.0738007	0	0	0	0.0942029	0	0	0	0	0.0942029	0	0	0	0.0942029	0	0	0.0942029	0	0	0.0942029	0.0942029	0
rps4	dS	0	0	0	0	0	0	0	0	0.0133	0	0	0	0	0	0	0	0.0133	0	0	0	0	0	0	0.0133	0	0	0	0	0	0.0133	0	0	0	0	0.0133	0	0	0	0.0133	0	0	0.0133	0	0.0133	0.0133
	dN	0.0044	0.0044	0.0044	0.0044	0.0044	0.0044	0	0.0044	0.0044	0	0	0	0	0	0.0044	0	0	0	0	0	0	0.0044	0	0	0	0	0	0.0044	0	0	0	0	0.0044	0	0	0	0.0044	0	0	0.0044	0	0	0.0044	0.0044	0
	dS/dN	0	0	0	0	0	0	0	0	0.330827	0	0	0	0	0	0	0	0	0	0	0	0	0	0	0	0	0	0	0	0	0	0	0	0	0	0	0	0	0	0	0	0	0	0	0.330827	0
rps7	dS	0.0085	0.0085	0.0085	0.0086	0.0085	0.0085	0.0085	0.0085	0.0085	0	0	0	0	0	0	0	0	0	0	0	0	0	0	0	0	0	0	0	0	0	0	0	0	0	0	0	0	0	0	0	0	0	0	0	0
	dN	0	0	0	0.0029	0	0	0	0	0	0	0	0.0029	0	0	0	0	0	0	0.0029	0	0	0	0	0	0.0029	0	0	0	0	0	0.0029	0.0029	0.0029	0.0029	0.0029	0	0	0	0	0	0	0	0	0	0
	dS/dN	0	0	0	0.337209	0	0	0	0	0	0	0	0	0	0	0	0	0	0	0	0	0	0	0	0	0	0	0	0	0	0	0	0	0	0	0	0	0	0	0	0	0	0	0	0	0
rps8	dS	0	0	0	0	0	0	0	0	0	0	0	0	0	0	0	0	0	0	0	0	0	0	0	0	0	0	0	0	0	0	0	0	0	0	0	0	0	0	0	0	0	0	0	0	0
	dN	0.0137	0.0068	0.0068	0.0068	0.0068	0.0068	0.0068	0.0068	0.0034	0.0068	0.0068	0.0068	0.0068	0.0068	0.0137	0.0068	0.0102	0	0	0	0	0.0068	0	0.0034	0	0	0	0.0068	0	0.0034	0	0	0.0068	0	0.0034	0	0.0068	0	0.0034	0.0068	0	0.0034	0.0068	0.0034	0.0034
	dS/dN	0	0	0	0	0	0	0	0	0	0	0	0	0	0	0	0	0	0	0	0	0	0	0	0	0	0	0	0	0	0	0	0	0	0	0	0	0	0	0	0	0	0	0	0	0
rps11	dS	0.0186	0.0186	0.0186	0.0281	0.0186	0.0186	0.0281	0.0186	0.0186	0	0	0.0093	0	0	0.0281	0	0	0	0.0093	0	0	0.0281	0	0	0.0093	0	0	0.0281	0	0	0.0093	0.0093	0.0377	0.0093	0.0093	0	0.0281	0	0	0.0281	0	0	0.0281	0.0281	0
	dN	0	0	0	0	0	0	0	0	0	0	0	0	0	0	0	0	0	0	0	0	0	0	0	0	0	0	0	0	0	0	0	0	0	0	0	0	0	0	0	0	0	0	0	0	0
	dS/dN	0	0	0	0	0	0	0	0	0	0	0	0	0	0	0	0	0	0	0	0	0	0	0	0	0	0	0	0	0	0	0	0	0	0	0	0	0	0	0	0	0	0	0	0	0
rps14	dS	0	0	0.0282	0.0282	0	0	0	0	0.0141	0	0.0282	0.0282	0	0	0	0	0.0141	0.0282	0.0282	0	0	0	0	0.0141	0	0.0282	0.0282	0.0282	0.0282	0.0429	0.0282	0.0282	0.0282	0.0282	0.0429	0	0	0	0.0141	0	0	0.0141	0	0.0141	0.0141
	dN	0.0043	0.0043	0.0043	0.0043	0.0043	0.0043	0.0043	0.0043	0.0087	0	0	0	0	0	0	0	0.0043	0	0	0	0	0	0	0.0043	0	0	0	0	0	0.0043	0	0	0	0	0.0043	0	0	0	0.0043	0	0	0.0043	0	0.0043	0.0043
	dS/dN	0	0	0.152482	0.152482	0	0	0	0	0.617021	0	0	0	0	0	0	0	0.304965	0	0	0	0	0	0	0.304965	0	0	0	0	0	0.100233	0	0	0	0	0.100233	0	0	0	0.304965	0	0	0.304965	0	0.304965	0.304965
rps15	dS	0	0	0	0	0	0	0	0	0	0	0	0	0	0	0	0	0	0	0	0	0	0	0	0	0	0	0	0	0	0	0	0	0	0	0	0	0	0	0	0	0	0	0	0	0
	dN	0	0	0	0	0	0	0	0	0	0	0	0	0	0	0	0	0	0	0	0	0	0	0	0	0	0	0	0	0	0	0	0	0	0	0	0	0	0	0	0	0	0	0	0	0
	dS/dN	0	0	0	0	0	0	0	0	0	0	0	0	0	0	0	0	0	0	0	0	0	0	0	0	0	0	0	0	0	0	0	0	0	0	0	0	0	0	0	0	0	0	0	0	0
rps16	dS	0	0	0	0	0	0	0	0	0	0	0	0	0	0	0	0	0	0	0	0	0	0	0	0	0	0	0	0	0	0	0	0	0	0	0	0	0	0	0	0	0	0	0	0	0
	dN	0	0	0	0	0	0	0	0	0	0	0	0	0	0	0	0	0	0	0	0	0	0	0	0	0	0	0	0	0	0	0	0	0	0	0	0	0	0	0	0	0	0	0	0	0
	dS/dN	0	0	0	0	0	0	0	0	0	0	0	0	0	0	0	0	0	0	0	0	0	0	0	0	0	0	0	0	0	0	0	0	0	0	0	0	0	0	0	0	0	0	0	0	0
rps18	dS	0	0	0	0	0	0	0	0	0	0	0	0	0	0	0	0	0	0	0	0	0	0	0	0	0	0	0	0	0	0	0	0	0	0	0	0	0	0	0	0	0	0	0	0	0
	dN	0.0042	0.0042	0.0042	0.0042	0.0042	0.0042	0	0.0042	0.0042	0	0	0	0	0	0.0042	0	0	0	0	0	0	0.0042	0	0	0	0	0	0.0042	0	0	0	0	0.0042	0	0	0	0.0042	0	0	0.0042	0	0	0.0042	0.0042	0
	dS/dN	0	0	0	0	0	0	0	0	0	0	0	0	0	0	0	0	0	0	0	0	0	0	0	0	0	0	0	0	0	0	0	0	0	0	0	0	0	0	0	0	0	0	0	0	0
rps19	dS	0.0483	0.0483	0.0483	0.0483	0.0483	0.0483	0.0322	0.0483	0.0823	0	0	0	0	0	0.0485	0	0.0317	0	0	0	0	0.0485	0	0.0317	0	0	0	0.0485	0	0.0317	0	0	0.0485	0	0.0317	0	0.0485	0	0.0317	0.0485	0	0.0317	0.0485	0.0827	0.0317
	dN	0	0	0	0	0	0	0	0	0	0	0	0	0	0	0	0	0	0	0	0	0	0	0	0	0	0	0	0	0	0	0	0	0	0	0	0	0	0	0	0	0	0	0	0	0
	dS/dN	0	0	0	0	0	0	0	0	0	0	0	0	0	0	0	0	0	0	0	0	0	0	0	0	0	0	0	0	0	0	0	0	0	0	0	0	0	0	0	0	0	0	0	0	0
ycf1	dS	0.0165	0.0217	0.0209	0.0217	0.0208	0.02	0.0147	0.0209	0.0182	0.0112	0.0112	0.0121	0.0112	0.0104	0.0191	0.0112	0.0138	0.0034	0.0009	0	0.0026	0.0209	0	0.013	0.0043	0.0034	0.0009	0.0182	0.0034	0.013	0.0009	0.0034	0.0209	0.0009	0.0138	0.0026	0.02	0	0.0129	0.0191	0.0026	0.0121	0.02	0.0156	0.013
	dN	0.0086	0.0095	0.0098	0.0102	0.0109	0.01	0.0049	0.0098	0.01	0.0072	0.007	0.0074	0.0074	0.0072	0.0102	0.007	0.0102	0.0025	0.0016	0.0025	0.0023	0.0098	0.0012	0.0112	0.0028	0.0032	0.0002	0.01	0.0019	0.0109	0.0028	0.0025	0.0107	0.0014	0.0114	0.003	0.0116	0.0019	0.0119	0.0102	0.0016	0.0112	0.0105	0.0107	0.0109
	dS/dN	0.521212	0.437788	0.4689	0.470046	0.524038	0.5	0.333333	0.4689	0.549451	0.642857	0.625	0.61157	0.660714	0.692308	0.534031	0.625	0.73913	0.735294	1.77778	0	0.884615	0.4689	0	0.861538	0.651163	0.941176	0.222222	0.549451	0.558824	0.838462	3.11111	0.735294	0.511962	1.55556	0.826087	1.15385	0.58	0	0.922481	0.534031	0.615385	0.92562	0.525	0.685897	0.838462
ycf2	dS	0.0013	0.002	0.002	0.002	0.002	0.002	0.0007	0.002	0.002	0.0007	0.0007	0.0007	0.0007	0.0007	0.002	0.0007	0.0007	0	0	0	0	0.0027	0	0.0013	0	0	0	0.0027	0	0.0013	0	0	0.0027	0	0.0013	0	0.0027	0	0.0013	0.0027	0	0.0013	0.0027	0.0027	0.0013
	dN	0.0002	0.0008	0.0009	0.0009	0.0008	0.0006	0.0006	0.0008	0.0004	0.0006	0.0008	0.0008	0.0006	0.0008	0.0004	0.0006	0.0002	0.0002	0.0002	0	0.0002	0.0006	0	0.0008	0	0.0002	0.0004	0.0008	0.0002	0.0009	0.0002	0.0004	0.0008	0.0002	0.0009	0.0002	0.0006	0	0.0008	0.0008	0.0002	0.0009	0.0006	0.0006	0.0008
	dS/dN	0.153846	0.4	0.45	0.45	0.4	0.3	0.857143	0.4	0.2	0.857143	1.14286	1.14286	0.857143	1.14286	0.2	0.857143	0.285714	0	0	0	0	0.222222	0	0.615385	0	0	0	0.296296	0	0.692308	0	0	0.296296	0	0.692308	0	0.222222	0	0.615385	0.296296	0	0.692308	0.222222	0.222222	0.615385
ycf3	dS	0.0083	0	0	0.0083	0	0	0.0083	0	0.0083	0.0083	0.0083	0.0166	0.0083	0.0083	0.0166	0.0083	0.0166	0	0.0083	0	0	0.0083	0	0.0083	0.0083	0	0	0.0083	0	0.0083	0.0083	0.0083	0.0166	0.0083	0.0166	0	0.0083	0	0.0083	0.0083	0	0.0083	0.0083	0	0.0083
	dN	0	0	0	0	0	0	0	0	0	0	0	0	0	0	0	0	0	0	0	0	0	0	0	0	0	0	0	0	0	0	0	0	0	0	0	0	0	0	0	0	0	0	0	0	0
	dS/dN	0	0	0	0	0	0	0	0	0	0	0	0	0	0	0	0	0	0	0	0	0	0	0	0	0	0	0	0	0	0	0	0	0	0	0	0	0	0	0	0	0	0	0	0	0
ycf4	dS	0.0229	0.0152	0.0152	0.0152	0.0152	0.0152	0.0152	0.0152	0.0076	0.0076	0.0076	0.0076	0.0076	0.0076	0.0387	0.0076	0.0152	0	0	0	0	0.0308	0	0.0076	0	0	0	0.0308	0	0.0076	0	0	0.0308	0	0.0076	0	0.0308	0	0.0076	0.0308	0	0.0076	0.0308	0.023	0.0076
	dN	0.0024	0.0024	0.0024	0.0024	0.0024	0.0024	0	0.0024	0.0024	0	0	0	0	0	0.0024	0	0.0048	0	0	0	0	0.0024	0	0.0048	0	0	0	0.0024	0	0.0048	0	0	0.0024	0	0.0048	0	0.0024	0	0.0048	0.0024	0	0.0048	0.0024	0.0024	0.0048
	dS/dN	0.104803	0.157895	0.157895	0.157895	0.157895	0.157895	0	0.157895	0.315789	0	0	0	0	0	0.0620155	0	0.315789	0	0	0	0	0.0779221	0	0.631579	0	0	0	0.0779221	0	0.631579	0	0	0.0779221	0	0.631579	0	0.0779221	0	0.631579	0.0779221	0	0.631579	0.0779221	0.104348	0.631579
